# Supplementary material for: Association Mapping of Disease Resistance Traits in Rainbow Trout Using Restriction Site Associated DNA Sequencing
Source: G3 (Bethesda). 2014 Oct 28;4(12):2473–81. doi: 10.1534/g3.114.014621 (PMC4267942; doi:10.1534/g3.114.014621)
Supplement: Supporting Information [file supp_g3.114.014621_FileS2.xlsx]

## Sheet: Sheet1
Sample size	Prevalence	Disease Allele Freq.	GRR	Additive model power
500	0.49	0.2	1.3	98
400	0.49	0.2	1.3	94
300	0.49	0.2	1.3	83
200	0.49	0.2	1.3	61
100	0.49	0.2	1.3	27
75	0.49	0.2	1.3	17
Extrapolated
Sample size	Prevalence	Disease Allele Freq.	GRR	Additive model power
500	0.53	0.2	1.3	97
400	0.53	0.2	1.3	92
300	0.53	0.2	1.3	81
200	0.53	0.2	1.3	58
101	0.53	0.2	1.3	26
77	0.53	0.2	1.3	14
Extrapolated

## Sheet: Sheet2
<Trait>	CWD	IHNV
OmyCS08-025CWDMORTB	1	NA
OmyCS08-025CWDMORTD	1	NA
OmyCS08-025CWDMORTE	1	NA
OmyCS08-073CWDMORTA	1	NA
OmyCS08-073CWDMORTB	1	NA
OmyCS08-073CWDMORTC	1	NA
OmyCS08-073CWDMORTD	1	NA
OmyCS08-073CWDMORTE	1	NA
OmyCS08-075CWDMORTB	1	NA
OmyCS08-075CWDMORTC	1	NA
OmyCS08-075CWDMORTD	1	NA
OmyCS08-075CWDMORTE	1	NA
OmyCS08-082CWDMORTA	1	NA
OmyCS08-082CWDMORTB	1	NA
OmyCS08-082CWDMORTC	1	NA
OmyCS08-082CWDMORTD	1	NA
OmyCS08-082CWDMORTE	1	NA
OmyCS08-092CWDMORTA	1	NA
OmyCS08-092CWDMORTB	1	NA
OmyCS08-092CWDMORTC	1	NA
OmyCS08-092CWDMORTD	1	NA
OmyCS08-092CWDMORTE	1	NA
OmyCS08-105CWDMORTA	1	NA
OmyCS08-105CWDMORTB	1	NA
OmyCS08-105CWDMORTC	1	NA
OmyCS08-105CWDMORTD	1	NA
OmyCS08-105CWDMORTE	1	NA
OmyCS08-108CWDMORTA	1	NA
OmyCS08-108CWDMORTB	1	NA
OmyCS08-108CWDMORTC	1	NA
OmyCS08-108CWDMORTD	1	NA
OmyCS08-108CWDMORTE	1	NA
OmyCS08-121CWDMORTA	1	NA
OmyCS08-121CWDMORTB	1	NA
OmyCS08-129CWDMORTA	1	NA
OmyCS08-130CWDMORTA	1	NA
OmyCS08-130CWDMORTB	1	NA
OmyCS10-028CWDMORTA	1	NA
OmyCS10-028CWDMORTB	1	NA
OmyCS10-028CWDMORTC	1	NA
OmyCS10-028CWDMORTD	1	NA
OmyCS10-028CWDMORTE	1	NA
OmyCS10-060CWDMORTA	1	NA
OmyCS10-060CWDMORTB	1	NA
OmyCS10-060CWDMORTC	1	NA
OmyCS10-060CWDMORTD	1	NA
OmyCS10-060CWDMORTE	1	NA
OmyCS10-068CWDMORTB	1	NA
OmyCS10-068CWDMORTC	1	NA
OmyCS10-068CWDMORTD	1	NA
OmyCS10-068CWDMORTE	1	NA
OmyCS10-076CWDMORTA	1	NA
OmyCS10-076CWDMORTB	1	NA
OmyCS10-076CWDMORTC	1	NA
OmyCS10-076CWDMORTE	1	NA
OmyCS10-078CWDMORTA	1	NA
OmyCS10-078CWDMORTB	1	NA
OmyCS10-078CWDMORTC	1	NA
OmyCS10-094CWDMORTA	1	NA
OmyCS10-094CWDMORTC	1	NA
OmyCS10-094CWDMORTD	1	NA
OmyCS10-101CWDMORTB	1	NA
OmyCS10-101CWDMORTC	1	NA
OmyCS10-101CWDMORTD	1	NA
OmyCS10-101CWDMORTE	1	NA
OmyCS10-119CWDMORTA	1	NA
OmyCS10-119CWDMORTB	1	NA
OmyCS10-119CWDMORTC	1	NA
OmyCS10-119CWDMORTD	1	NA
OmyCS10-119CWDMORTE	1	NA
OmyCS10-127CWDMORTA	1	NA
OmyCS10-127CWDMORTB	1	NA
OmyCS10-127CWDMORTC	1	NA
OmyCS10-127CWDMORTD	1	NA
OmyCS10-127CWDMORTE	1	NA
OmyCS08-025CWDSURVA	2	NA
OmyCS08-025CWDSURVB	2	NA
OmyCS08-025CWDSURVC	2	NA
OmyCS08-025CWDSURVD	2	NA
OmyCS08-025CWDSURVE	2	NA
OmyCS08-073CWDSURVA	2	NA
OmyCS08-073CWDSURVB	2	NA
OmyCS08-073CWDSURVC	2	NA
OmyCS08-073CWDSURVD	2	NA
OmyCS08-075CWDSURVA	2	NA
OmyCS08-075CWDSURVB	2	NA
OmyCS08-075CWDSURVC	2	NA
OmyCS08-075CWDSURVD	2	NA
OmyCS08-075CWDSURVE	2	NA
OmyCS08-082CWDSURVA	2	NA
OmyCS08-082CWDSURVB	2	NA
OmyCS08-082CWDSURVC	2	NA
OmyCS08-082CWDSURVD	2	NA
OmyCS08-082CWDSURVE	2	NA
OmyCS08-092CWDSURVA	2	NA
OmyCS08-092CWDSURVB	2	NA
OmyCS08-092CWDSURVC	2	NA
OmyCS08-092CWDSURVD	2	NA
OmyCS08-092CWDSURVE	2	NA
OmyCS08-105CWDSURVA	2	NA
OmyCS08-105CWDSURVB	2	NA
OmyCS08-105CWDSURVC	2	NA
OmyCS08-105CWDSURVD	2	NA
OmyCS08-105CWDSURVE	2	NA
OmyCS08-108CWDSURVA	2	NA
OmyCS08-108CWDSURVB	2	NA
OmyCS08-108CWDSURVC	2	NA
OmyCS08-108CWDSURVD	2	NA
OmyCS08-121CWDSURVA	2	NA
OmyCS08-121CWDSURVB	2	NA
OmyCS08-121CWDSURVC	2	NA
OmyCS08-121CWDSURVD	2	NA
OmyCS08-121CWDSURVE	2	NA
OmyCS08-129CWDSURVA	2	NA
OmyCS08-129CWDSURVB	2	NA
OmyCS08-129CWDSURVC	2	NA
OmyCS08-129CWDSURVE	2	NA
OmyCS08-130CWDSURVB	2	NA
OmyCS08-130CWDSURVD	2	NA
OmyCS08-130CWDSURVE	2	NA
OmyCS10-028CWDSURVA	2	NA
OmyCS10-028CWDSURVB	2	NA
OmyCS10-028CWDSURVC	2	NA
OmyCS10-028CWDSURVD	2	NA
OmyCS10-028CWDSURVE	2	NA
OmyCS10-060CWDSURVA	2	NA
OmyCS10-060CWDSURVB	2	NA
OmyCS10-060CWDSURVC	2	NA
OmyCS10-060CWDSURVD	2	NA
OmyCS10-060CWDSURVE	2	NA
OmyCS10-068CWDSURVA	2	NA
OmyCS10-068CWDSURVB	2	NA
OmyCS10-068CWDSURVC	2	NA
OmyCS10-068CWDSURVD	2	NA
OmyCS10-068CWDSURVE	2	NA
OmyCS10-076CWDSURVA	2	NA
OmyCS10-076CWDSURVB	2	NA
OmyCS10-076CWDSURVC	2	NA
OmyCS10-076CWDSURVD	2	NA
OmyCS10-076CWDSURVE	2	NA
OmyCS10-078CWDSURVA	2	NA
OmyCS10-078CWDSURVB	2	NA
OmyCS10-078CWDSURVC	2	NA
OmyCS10-078CWDSURVD	2	NA
OmyCS10-078CWDSURVE	2	NA
OmyCS10-094CWDSURVA	2	NA
OmyCS10-094CWDSURVB	2	NA
OmyCS10-094CWDSURVC	2	NA
OmyCS10-101CWDSURVA	2	NA
OmyCS10-101CWDSURVB	2	NA
OmyCS10-101CWDSURVC	2	NA
OmyCS10-101CWDSURVE	2	NA
OmyCS10-119CWDSURVB	2	NA
OmyCS10-119CWDSURVC	2	NA
OmyCS10-119CWDSURVD	2	NA
OmyCS10-119CWDSURVE	2	NA
OmyCS10-125CWDSURVA	2	NA
OmyCS10-125CWDSURVB	2	NA
OmyCS10-125CWDSURVC	2	NA
OmyCS08-008IHNVMORTA	NA	1
OmyCS08-008IHNVMORTC	NA	1
OmyCS08-008IHNVMORTE	NA	1
OmyCS08-018IHNVMORTD	NA	1
OmyCS08-039IHNVMORTA	NA	1
OmyCS08-039IHNVMORTB	NA	1
OmyCS08-039IHNVMORTC	NA	1
OmyCS08-039IHNVMORTE	NA	1
OmyCS08-043IHNVMORTE	NA	1
OmyCS08-093IHNVMORTA	NA	1
OmyCS08-093IHNVMORTB	NA	1
OmyCS08-093IHNVMORTC	NA	1
OmyCS08-093IHNVMORTD	NA	1
OmyCS08-093IHNVMORTE	NA	1
OmyCS08-094IHNVMORTA	NA	1
OmyCS08-094IHNVMORTB	NA	1
OmyCS08-094IHNVMORTC	NA	1
OmyCS08-094IHNVMORTD	NA	1
OmyCS08-094IHNVMORTE	NA	1
OmyCS08-107IHNVMORTA	NA	1
OmyCS08-107IHNVMORTB	NA	1
OmyCS08-107IHNVMORTC	NA	1
OmyCS08-107IHNVMORTD	NA	1
OmyCS08-107IHNVMORTE	NA	1
OmyCS08-110IHNVMORTA	NA	1
OmyCS08-110IHNVMORTB	NA	1
OmyCS08-110IHNVMORTC	NA	1
OmyCS08-110IHNVMORTD	NA	1
OmyCS08-110IHNVMORTE	NA	1
OmyCS08-117IHNVMORTA	NA	1
OmyCS08-117IHNVMORTB	NA	1
OmyCS08-117IHNVMORTC	NA	1
OmyCS08-117IHNVMORTD	NA	1
OmyCS08-117IHNVMORTE	NA	1
OmyCS10-001IHNVMORTA	NA	1
OmyCS10-001IHNVMORTB	NA	1
OmyCS10-001IHNVMORTC	NA	1
OmyCS10-001IHNVMORTD	NA	1
OmyCS10-001IHNVMORTE	NA	1
OmyCS10-007IHNVMORTA	NA	1
OmyCS10-007IHNVMORTB	NA	1
OmyCS10-007IHNVMORTC	NA	1
OmyCS10-007IHNVMORTD	NA	1
OmyCS10-007IHNVMORTE	NA	1
OmyCS10-015IHNVMORTA	NA	1
OmyCS10-015IHNVMORTC	NA	1
OmyCS10-015IHNVMORTD	NA	1
OmyCS10-015IHNVMORTE	NA	1
OmyCS10-021IHNVMORTA	NA	1
OmyCS10-021IHNVMORTB	NA	1
OmyCS10-021IHNVMORTC	NA	1
OmyCS10-021IHNVMORTD	NA	1
OmyCS10-021IHNVMORTE	NA	1
OmyCS10-023IHNVMORTA	NA	1
OmyCS10-023IHNVMORTB	NA	1
OmyCS10-023IHNVMORTC	NA	1
OmyCS10-023IHNVMORTD	NA	1
OmyCS10-023IHNVMORTE	NA	1
OmyCS10-050IHNVMORTA	NA	1
OmyCS10-050IHNVMORTB	NA	1
OmyCS10-050IHNVMORTC	NA	1
OmyCS10-050IHNVMORTD	NA	1
OmyCS10-050IHNVMORTE	NA	1
OmyCS10-053IHNVMORTA	NA	1
OmyCS10-053IHNVMORTB	NA	1
OmyCS10-053IHNVMORTC	NA	1
OmyCS10-059IHNVMORTA	NA	1
OmyCS10-067IHNVMORTA	NA	1
OmyCS10-067IHNVMORTB	NA	1
OmyCS10-067IHNVMORTC	NA	1
OmyCS10-067IHNVMORTD	NA	1
OmyCS10-067IHNVMORTE	NA	1
OmyCS10-124IHNVMORTA	NA	1
OmyCS10-124IHNVMORTB	NA	1
OmyCS10-124IHNVMORTC	NA	1
OmyCS10-124IHNVMORTD	NA	1
OmyCS10-124IHNVMORTE	NA	1
OmyCS08-008IHNVSURVB	NA	2
OmyCS08-008IHNVSURVC	NA	2
OmyCS08-008IHNVSURVD	NA	2
OmyCS08-008IHNVSURVE	NA	2
OmyCS08-039IHNVSURVC	NA	2
OmyCS08-043IHNVSURVD	NA	2
OmyCS08-093IHNVSURVA	NA	2
OmyCS08-093IHNVSURVB	NA	2
OmyCS08-093IHNVSURVC	NA	2
OmyCS08-093IHNVSURVE	NA	2
OmyCS08-094IHNVSURVA	NA	2
OmyCS08-094IHNVSURVB	NA	2
OmyCS08-094IHNVSURVC	NA	2
OmyCS08-094IHNVSURVD	NA	2
OmyCS08-094IHNVSURVE	NA	2
OmyCS08-107IHNVSURVA	NA	2
OmyCS08-107IHNVSURVC	NA	2
OmyCS08-107IHNVSURVD	NA	2
OmyCS08-110IHNVSURVA	NA	2
OmyCS08-110IHNVSURVB	NA	2
OmyCS08-110IHNVSURVC	NA	2
OmyCS08-110IHNVSURVD	NA	2
OmyCS08-110IHNVSURVE	NA	2
OmyCS08-113IHNVSURVA	NA	2
OmyCS08-113IHNVSURVB	NA	2
OmyCS08-113IHNVSURVC	NA	2
OmyCS08-113IHNVSURVD	NA	2
OmyCS08-113IHNVSURVE	NA	2
OmyCS08-117IHNVSURVA	NA	2
OmyCS08-117IHNVSURVB	NA	2
OmyCS08-117IHNVSURVC	NA	2
OmyCS08-117IHNVSURVD	NA	2
OmyCS08-117IHNVSURVE	NA	2
OmyCS10-001IHNVSURVA	NA	2
OmyCS10-001IHNVSURVB	NA	2
OmyCS10-001IHNVSURVC	NA	2
OmyCS10-001IHNVSURVD	NA	2
OmyCS10-001IHNVSURVE	NA	2
OmyCS10-007IHNVSURVA	NA	2
OmyCS10-007IHNVSURVD	NA	2
OmyCS10-007IHNVSURVE	NA	2
OmyCS10-015IHNVSURVA	NA	2
OmyCS10-015IHNVSURVB	NA	2
OmyCS10-015IHNVSURVC	NA	2
OmyCS10-015IHNVSURVD	NA	2
OmyCS10-015IHNVSURVE	NA	2
OmyCS10-021IHNVSURVA	NA	2
OmyCS10-021IHNVSURVB	NA	2
OmyCS10-021IHNVSURVC	NA	2
OmyCS10-021IHNVSURVD	NA	2
OmyCS10-023IHNVSURVA	NA	2
OmyCS10-023IHNVSURVB	NA	2
OmyCS10-023IHNVSURVC	NA	2
OmyCS10-023IHNVSURVD	NA	2
OmyCS10-050IHNVSURVA	NA	2
OmyCS10-050IHNVSURVB	NA	2
OmyCS10-050IHNVSURVC	NA	2
OmyCS10-050IHNVSURVD	NA	2
OmyCS10-050IHNVSURVE	NA	2
OmyCS10-053IHNVSURVA	NA	2
OmyCS10-053IHNVSURVB	NA	2
OmyCS10-053IHNVSURVC	NA	2
OmyCS10-053IHNVSURVD	NA	2
OmyCS10-053IHNVSURVE	NA	2
OmyCS10-059IHNVSURVA	NA	2
OmyCS10-059IHNVSURVB	NA	2
OmyCS10-059IHNVSURVC	NA	2
OmyCS10-059IHNVSURVD	NA	2
OmyCS10-059IHNVSURVE	NA	2
OmyCS10-067IHNVSURVA	NA	2
OmyCS10-067IHNVSURVB	NA	2
OmyCS10-067IHNVSURVC	NA	2
OmyCS10-067IHNVSURVD	NA	2
OmyCS10-067IHNVSURVE	NA	2
OmyCS10-124IHNVSURVA	NA	2
OmyCS10-124IHNVSURVB	NA	2
OmyCS08-008SIRE	NA	NA
OmyCS08-018DAM	NA	NA
OmyCS08-025DAM	NA	NA
OmyCS08-025SIRE	NA	NA
OmyCS08-039DAM	NA	NA
OmyCS08-039SIRE	NA	NA
OmyCS08-043DAM	NA	NA
OmyCS08-043SIRE	NA	NA
OmyCS08-073DAM	NA	NA
OmyCS08-073SIRE	NA	NA
OmyCS08-075DAM	NA	NA
OmyCS08-075SIRE	NA	NA
OmyCS08-082DAM	NA	NA
OmyCS08-082SIRE	NA	NA
OmyCS08-092DAM	NA	NA
OmyCS08-092SIRE	NA	NA
OmyCS08-093DAM	NA	NA
OmyCS08-093SIRE	NA	NA
OmyCS08-094DAM	NA	NA
OmyCS08-094SIRE	NA	NA
OmyCS08-105DAM	NA	NA
OmyCS08-107DAM	NA	NA
OmyCS08-107SIRE	NA	NA
OmyCS08-108DAM	NA	NA
OmyCS08-108SIRE	NA	NA
OmyCS08-110DAM	NA	NA
OmyCS08-110SIRE	NA	NA
OmyCS08-113DAM	NA	NA
OmyCS08-113SIRE	NA	NA
OmyCS08-117DAM	NA	NA
OmyCS08-117SIRE	NA	NA
OmyCS08-121DAM	NA	NA
OmyCS08-121SIRE	NA	NA
OmyCS08-129DAM	NA	NA
OmyCS08-129SIRE	NA	NA
OmyCS08-130DAM	NA	NA
OmyCS08-130SIRE	NA	NA
OmyCS10-001DAM	NA	NA
OmyCS10-001SIRE	NA	NA
OmyCS10-007DAM	NA	NA
OmyCS10-007SIRE	NA	NA
OmyCS10-015DAM	NA	NA
OmyCS10-015SIRE	NA	NA
OmyCS10-021DAM	NA	NA
OmyCS10-021SIRE	NA	NA
OmyCS10-023DAM	NA	NA
OmyCS10-023SIRE	NA	NA
OmyCS10-028DAM	NA	NA
OmyCS10-028SIRE	NA	NA
OmyCS10-050DAM	NA	NA
OmyCS10-050SIRE	NA	NA
OmyCS10-053DAM	NA	NA
OmyCS10-053SIRE	NA	NA
OmyCS10-059DAM	NA	NA
OmyCS10-059SIRE	NA	NA
OmyCS10-060DAM	NA	NA
OmyCS10-067DAM	NA	NA
OmyCS10-067SIRE	NA	NA
OmyCS10-068DAM	NA	NA
OmyCS10-068SIRE	NA	NA
OmyCS10-076DAM	NA	NA
OmyCS10-076SIRE	NA	NA
OmyCS10-078SIRE	NA	NA
OmyCS10-094DAM	NA	NA
OmyCS10-094SIRE	NA	NA
OmyCS10-101DAM	NA	NA
OmyCS10-101SIRE	NA	NA
OmyCS10-119DAM	NA	NA
OmyCS10-124DAM	NA	NA
OmyCS10-124SIRE	NA	NA
OmyCS10-127DAM	NA	NA
OmyCS10-127SIRE	NA	NA
