# Supplementary material for: Association Mapping of Disease Resistance Traits in Rainbow Trout Using Restriction Site Associated DNA Sequencing
Source: G3 (Bethesda). 2014 Oct 28;4(12):2473–81. doi: 10.1534/g3.114.014621 (PMC4267942; doi:10.1534/g3.114.014621)
Supplement: Supporting Information [file supp_g3.114.014621_FileS3.fasta]

>OmyDis_0116 is within 50000 bases of: GSONMT00024183001 assembled CDS
ATGAAGTGCTGTGCAGGGACTCTGTACGACCTGCAGTTTCAGGACAGACTCTCAGAGGAA
GCCCAGTGCTGTGGGAGTGTCCTGATGGAGGCCGGCTCCACCCAGACCTGCTGCTCTGCC
CCAGGGCTAGACGTGCTCTACCCTACCCAGCCAGGCTTCACCTGCTGTGGGCACCGCTAC
CCCAATGCCTCCCTGTGGTCTTGCTGCGCCGGGGTCCTGCACTCAAGGCCTGAACCACAC
AACACCACCAAGAACGTGATTCCAGGACCCAGACTTCTACCACTGGGGGATCTGAAGACT
GAAGTCCTGTGTCACAGCAGAGGTAAGGCCTCCAGTTTGAAGCACAAGATGACAGGAAAC
ATTACTCACTACTTTGATCTTTAG
>OmyDis_0116 is within 50000 bases of: GSONMT00028054001 assembled CDS
ATGGAAAGCAAAGTCAACTGGTGTCAACAACTCTCACCACAGATTTTCAGTGGTGGAAGA
GACCCTACAGAGTTGCTGCAGTGTTTGTTCTACTGGCTGTCATCATTGGCCTGTGGGATT
CCTGTAAGTGCAGAGAGAGACCAGCTACAGATTAGTCTAAATACCAGGACCACTGAGCGA
GACCAGTTGCAGAATATTCTAAATACCAGGACCACTGAGAGAGACCAGTTACAGAATAAT
CTAAATACCAGGACCACTGAGAGAGACCAGTTACAGACCAGGCTTAGGTTCTATGAGAAA
CCCTGTCTGGATGGATGGTGGAAGTTTGGCACCAGCTGTTATTATGTCTCCTCCACGATG
GACTCATCTGGGGCCGGTCAGAAGGAGTGCAGAACAATGGGAGGAGAGTTGGTTATTATA
AACAGCAGAGAAGAACAGATATTTATCCATGGATTTAAGAATGTCTGGATTGGTAAATAT
AAAGAAGATGGAATCTGGGAGTGGGTTGGCAAAACACCATTTAAACCTACGTGA
>OmyDis_0116 is within 50000 bases of: GSONMT00025179001 assembled CDS
ATGAAGCTGCTGTCCATACACCTCTCTCTAGCACATGCTGGGGGCACAGGGGCCACAGTA
CTAGGGGCCCAAGGGAGGCCCCTCCGAAACCTGCTCTTCAGGCTCATAGACTCCAGTGTA
CCTGAATCCATACAACAGGCGGTGATGAACACTCTGTCCATCGGAGCATCTCTGCTGTTG
CCCCCCCTCAGGGAGAGAACTGAACTGCTCCACTCACTGCTACCTCAGGGCCCAGAGAGC
TGGGAGAGCCTCTCTAAAGGACAGCGTCTGCAGTTGGACATGGTTCTGAACAGCCTCCAG
GAGCAGTCCCATGTGGCCTCTCTGCTGGGGTACTCCTCTCCTGGGGAGCTGACTGCTGGG
GCTGGCCCCCTGGGGCCACCCCTGGCCCTGACCTCCAGCCCAGACCGGCCCAGCCCCAGC
CCAGAGGCCCTCCACGACCATCTCCACCTGGCTGAGATGCTGCTCAAGACCCTGTTGCTC
AGCATCGGATTCTACACGGAGCGGGCGTTTGGTGAGCTGGAGAAGAACAGTGACAAGCAG
CAGTCCAGCCGGTCCCAGAGACAGACAGATCCTCCCTCTCACTTCCACCACCTCTTGTCA
GCCCTGCACAAACACCTGCTGGCCCATTGTTACAGCCAGACCAACACAGAGGATGACAGC
AGTGTGACGTTGCTCCACAAACACCTGTGTCTGCTGCTACCCTACACTGCCGAGACCTTC
AGGAGGTCCACCATCTTACTGGAGGAGAGCTCTCTGGACAAGCACGTCATCCACAAGCTA
CACACGGTGCTCCTGAGCTCTGTAGCGGGCAGCCTGCTGTGCCAGGTCATGTATTCCCTG
TTGCTGCTACCCCTGTGGGTGGTACGCCCGCTGCTCACCCACCTGCTCTGTCTGCTGGAG
CACCTCAATGAGTTCAACTGCCTGCTGCCAGACACTGCCCTGCTGGAAGAGAGGGAGTTG
GAGGCAGCGTGTTCCGGACCGCTGGATGACGCTGAAAGGGCAGGTCCTAGCCACGGAGGG
GCGGAGGACGACGGATGGGTGTGGCTTCTGGACCTGGAGAGATCTGTGGCGCTGGCGATT
GGACGCTGCCTGGGCGGGATGCTGCAGGGACCGCCCCCCTCTGTCCAAGAGAGGACATCA
GAATACTGGCTGTGTAACCCTCTCCTCAGGAATGGACTGGAGATGGACTTTGAACAACTG
GACTCCAGCACAGCGTGGCTCACCGAGGCAGTGCTGCTTGGCTGTCCTGATGCCAAGCTG
GCAGACCTGTGTTTGAGCGAGGAGAACAGCATGTTGATGGAGCTGGCTCTAGGATCTTCT
AGGGAGCCTGCCGGAGGCCTGTGGAGGAAGATGAAGGAGTACGCCATCAGCAGGGAGGAG
ACAGATGCATGCACACACACACACACACACACACACACACACACACACAGATCCACACAC
ACACACACACACACACACACACACACACACACACACACACACACACACACACACACA
>OmyDis_0116 is within 50000 bases of: GSONMT00071627001 assembled CDS
ATGGCTGCTCCTGTTGGATGTGATCACTACATACGCAGCTGTTTTTTGAAAGCTCCATGT
TGTGGTAAAGCGTATGTTTGTCGCCTGTGTCATGATGCTGAAGAGGACCATCAAATGGAC
CGCTTCCTGGTCAAAGAGGTGCAGTGCTCAGTCTGCAACACAGTACAGCAGGCACAAAAA
ACCTGCCAGGAGTGTAATGTTACATTTGGGGACTATTACTGTGATATCTGTCACCTGTTT
GATAAAGACAAGAAGCAGTATCACTGTCAGCCCTGTGGAATATGCAGGATTGGACCAAGG
GAGAAATACTTCCACTGTCAGAAGTGCAATCTCTGTTTAGCCAGTGATCTACGAGGAAAT
CACAAGTGTGTTGAAAATGTTTCAAGACAGAACTGCCCAGTGTGTATGGAGGATATGCAC
ACATCAAGAATAGGAGCTCACGTTCTTCCGTGTGGCCATCTTCTACACAAAACTTGCTTT
GATGACATGGTCCGAACTGGTGCATATCGCTGCCCACTCTGTATGCACTCGGCCTGGAAT
ATGGAGGACTCCTGGGAGCAGATGGACAAAGATATGGCTCAGTCACCCATGCCCACTGAA
TACCAGGATGCCACTGTGAAGATCATATGTAATGACTGCCAAACCCACTGTACAGTGCCT
TTTCATGTTCTGGGAATGAAGTGCAGTGGCTGTGGGTCCTACAACACAGCACAGGATGGG
GGACTGATACAGCAGCTCCAGGAGCCACAGCCCCAGGAGCCACAGCAAGAGCCAGAGCAT
AAGCCCCAGTCCCCAGTGCCAGAACCATAG
>OmyDis_0116 is within 50000 bases of: GSONMT00071628001 assembled CDS
ATGCAGATCATTCATCCACTTCTGCAGACAAGCAATGAGCGTCCCTGTGAGAACCTTCGT
TGCTCTCACCTGTGTGTGCTGGGCCCAGGCCCCAAAGGGGTCTGCAAGTGTCCTTCTGGT
CTGCTCCTAGCTGAGGATGGCCTCACCTGCTCCAACCTGGTCAACTCTGCCTTCCTCTTG
GTGCTCTCGCCAACTGTTGTCACACAGATCTACCTGCAGACCATGCACAGTGCTGTGGGT
CTGAAAAGCTGGCCGGAGCACCTCGCCCTACCTCTCCCCAATGTCAACGAGGCAGCGATG
TTGGATTACACCCTGCAAGATCAGACTCTGTACCTAGCTGACTCTGGCCAATCGTCTGTA
GTCCTCTTCAAGCTGAAGGAGACCGGCTTGGTGCCTCGCGGCCAGTTCCTGCAACTCAAA
GGGGACACAGTTACAGCCCTGGCTCTAGACTGGATAACCCTCAGCGTATACTGGAGTAGC
ACCAAGCAGCCACGGCTGCAGGTCACCTCTTCCAGTGGGGAACACACTGCTGTGTTAATT
CAGGATATTGGAAGTCTGGAGTCCATAGCGCTTCACCCACTCAGTGGAAGACTCTGTTTT
ACCAACCTGGCCAAGCAGGGGGAAGGCGCTCAGGTGGAGTGTGCTCACATGGATGGGGTG
AAGCGTGCTCCGGTGTGGAAGGATGCTTTTCAGCCCACCTCCCTGACTTTCTCCAACAAG
GGCAATGAGATCTACTGGGCTGACATCGGTTATGGGGTGATCGGCTCTGTCAGAGTTGAT
GGTACTGGATACAAGGAGTTTAAGACTGGGGATGGCCTGACTGCATTTGCACTCAGCAAC
GGAATGCTCCTCTGGGTGACAGACAGTGACACAACCAAAGTTTGGTATAGAGATGATCCA
TTGACTAAGAAGCTTTGGTTCGAGGTAAACACTGAAATTGTCAGTTTGAAGGCGTACAGC
AAGTCCAGCCAGATGGGTTCCAACCTCTGCTCAGATGGGAATGGAGACTGCAGTCACTTG
TGTTTGGCTCTTCCTGGTGGTAGGACCTGTAGGTGTGCCCATGACCATTACCCAGTCAAT
GTCACATACTGCGCCCCAGACCAGCACTGCCCAGCTGGAAGTAGACCCTGTCTGGATGGG
CACACATGCTTCCCCTTGGAGAAGTTCTGTGACGGACATCCTGACTGCCCTGACACTTCA
GATGAGAACTGCAAGTCTTCTTTCCATTATCAATGTGTCGATCTCAAAGGGAAGTCTGTC
AAGGCCAAAGCCCCAAACCAGCTTCCCAGTCCCAGCTTTCCTATACCTGCAGATCCTGGC
TCCACCTCTCTGGACAATAGTTGGCTGGTGAGAAACCTGGAAGCCCAGCAGTGTAGTGAA
AAGCACTGCAATGGGAATGGGGAGTGTGTGGAGACCAATGGGGGCATCTCCTGTGCCTGT
GGTTTAGGCTACAGTGGAGACTCCTGTCAAAACCAGCTCACCAAGACTATGCAAGGCCCA
CTCATCTATGGGGCCATTGGCCTCTGTGCTGCAATTGTTGTTATCAGTGTCCTCGCTGCG
GTGGTTAAGAGGAAGATTGCAAACACAAGGATTGCCAACCCTGTGGCAAAGCAGACTAGT
ATGATTGAGCTGGAGAAGGGTGAAGGTTGTGAAGGAGCTTCACCTAACAGTGACTTTGCA
GAGGAAGTGGTGTCTGTGGATTAA
>OmyDis_0116 is within 50000 bases of: GSONMT00071629001 assembled CDS
ATGGATGGGTCTGAGAGGAGAGTAGTGGTCAGTCACAGCCTCAGCTGGCCAGGCGGTCTG
GCTGTGGACACACTAGGGGAGAGGATCTACTGGACAGACGAGAAGCTCCGGTGCATCGGC
TCAGCCAACCTGGATGGCGGGGACATTGAGCTTCTGCAGATGATGGAGACCACCAATCCG
TTCTCTGTCACAGTTTACAATGACCTGCTCTACTGGTCAGACACCAGGAGGAGAACTATT
CAAAGGGCTCATAAAATCACTGGAAAGAACCGCAAAGTTCTACTCAAACGACCTGGACAA
CCTTTTGGACTGAAAGCAAGTATACGAGCCCCCAATTTAAATGAATATTAA
>OmyDis_0116 is within 50000 bases of: GSONMT00071630001 assembled CDS
ATGGCTTTCTGTTTGCTTCTGTGTATAGCAATTTTGGAAATCACAGTATTGAGTGCAGCA
GCGCAGACCCCGTTGAACTGCAACCTGGGCACCAAACCTTGCAAGGATGGATCTGAGTGT
GTACTCCACCAACATGTGTGCGACGGAGAAGCCGACTGTAGGGATGGTTCTGATGAGGAG
GACTGCACTGTCGCATGCAATAATGGCCAGTTTCTGTGTGCCCATGGGAAGAAATGCATT
GACCAGTGGCAGGTGTGTGACGGTGTGGCCCAGTGTCAGGACCGCTCTGATGAGTTGGAC
TGCCTGAATTCCATGGAGGGCTGTGTTCACCACTGTGACAACAAGACCCGCTGCCTCCCA
GACACCTTCCTCTGTGATGGAGAGAGGGACTGCCTGGATGGCACTGACGAAGCCAACTGC
GATTCAGACTCTACTGATTATCTTAAAAGTCATCACAATGTTGCTGAGGATGGCAACAAT
GGGAATACCACAATGTCTGCACCAGCACCCCTCAAGTGCCCTTTTGGCACTAAACCATGC
TGGGACAGGATTGAGTGTGTTCTTTACAACCATGTGTGCGATGGAGAGGCGGACTGTAAG
GATGGCTCGGATGAGGAAGAGTGTATATTAGAATGTGAACGTGGCCAGTTTCAGTGTGCA
CATGGGAAGAAATGCATTGACCAGAGGCAGGTGTGTGACGGTGTGGCCCAGTGTCAGGAC
CGCTCTGATGAGTTGGACTGCCTGAATTCCATGGAGGGCTGTACTCACCACTGTGACAAG
ACCCGCTGCCTCCCAGACACCTTCCTCTGTGACGGAGAGAGGGACTGCCTGGATGGCACT
GATGAGGCCAACTGTGCTGATGAGAGCTGCAATAGTGGGGAGTTCCGTTGCACCAGTGGT
CAGTGTTTATCCGTAAGCATGCGCTGTGACGGGCATCCTGACTGTCGAGATCGCTCTGAC
GAGGAGAGCTGCACCGAGCCCCCCCAGTGCACCACCAAGCTCCGGTGCCCACAAAGCCAG
GAGTGCCTGCTGGAGGAGTGGGTCTGTGATAGGGAGCAGGACTGTAAAGATGGCTCTGAT
GAAAAGAATTGCAAGATGGTCCAATTGAAGTGTGGCAATTTCCAGTGGGCCTGTACATCT
AAGAGCCAGTGTGTTCCCAAAGCATGGAGATGTGATGGAACAAAGGACTGCGCTGATGAA
AGTGATGAGGCAGGATGTGGTCAGGTAGCAACATGCCCCTCTCACCAGTTCCAGTGTGGC
AGTACGTGGGAGTGTTTGGACACAGCCCTGGTGTGTAACACGGTCAGGAACTGTGCTAAT
GGTTCTGACGAGGGTGGCAAGTGCCAAGCAAAGTGTCCAGACAAAACCCAATGTGCCCAT
AACTGTTACAGCACACCACATGGAACGAGGTGTGGCTGCAAGGCTGGTTACCGACTCCAA
GAGGACACAGTGTCCTGTGTTGATATTGATGAGTGTGAAGGCGGTAGACCAGGTGTTTGC
AGCCACCTATGCGTCAACACCCAGGGCTCCTTCCAGTGTCATTGCTACCCTGGTTACCTG
CTGGCATCTGATGGTCGCCGCTGCAAGATCACAGGTGAGCCCTACCTACTGGCCTCTGTG
CAGACTGAGCTGTTCCTGTTTGGGCTGAGAAGCAGCAGTCTGGATGTCCTGGTGTCCTCT
GCTAAGAAAGCCATCCTGTCCCTGGACTATGACTGGAGGGATCAGAAAGTGTACTGGGTC
AGCCTGGATTCAGAGAGCATCAAATGGTCTTCTCTAGACCAGAAAAAGAGAGGAACTCTT
GTCAAAGGCATCAAATCTGATTGCATTGCTGTTGACTGGGTAGGGAGAAACCTGTACTGG
ATTGATGGCATTGGAGGTGGTCGGATTATTGCTGTTGGATTAAACTCAACCATCATAAAC
TCTATGGATCTCACAGTCATCCTCGATGAGGACTTCGAACAACCTCGCTCTCTGGCACTC
CTGCCACAGAAGGGGCAAGATCATGTTCTGGTCGGAGATTGGTAA
>OmyDis_0116 is within 50000 bases of: GSONMT00071631001 assembled CDS
ATGTCCTCCATCTTGCCTTTCACCCCTCCGGTAGTTAAGAGGCTCCTGGGGTGGAAGAAG
TCAGCCAGTGGCGCCGGGGGTGGAGAGCAGAATGGCCAGGAGGAGAAGTGGTGTGAGAAG
GCTGTCAAGAGCCTGGTGAAGAAGCTGAAGAAGACTGGACAGCTGGACGAGCTGGAGAAG
GCCATCACCACCCAGAACTGCAACACCAAGTGTGTCACCATCCCCAGCAATTGCTCTGAA
ATATGGGGACTGAGTACACCAAATACGATAGAACAGTGGGATACCTCAGGCCTATACAGC
TACCCTGACCAAACCAGATCCCTGGATGGGCGCCTGCAGGTCTCGCACAGAAAGGGTCTT
CCTCATGTCATCTACTGCCGCTTGTGGCGATGGCCCGACCTGCACAGCCACCATGAGCTG
CGTGCCATCGAGGCCTGCGAGTACGCCTTCCACCTCAAGAAGGATGAGGTCTGCATCAAC
CCCTACCACTACCAGAGGGTGGAGACCCCAGTTCTGCCACCTGTCCTTGTGCCAAGACAC
TCAGAAATTCTGACAGAACTGCCCCCATTGGATGACTACACTCATTCCATACCTGAGAAC
ACAAACTTTCCTGCAGGGATCGAGCCTCCAAATAACTACATACCAGAAACGCCACCACCT
GGATACATAAGTGAGGATGGGGAAGCCAGTGATCAACCGATGAATCAAAGTATGGACACA
GGTTCTCCTGCTGATTTGTCCCCTGGCACCCTCTCACCTGTCAATCATAGCATGGACCTG
CAGCCGGTGACCTACTCTGAGCCTGCGTTCTGGTGCTCTATAGCTTACTATGAGCTGAAC
CAGCGTGTTGGAGAGACCTTCCACGCCTCGCAGCCCTCTCTGACCGTGGACGGTTTTACA
GACCCTTCCAACTCAGAGCGTTTCTGTCTGGGCCTGCTCTCCAATGTCAACAGGAACGCC
ACTGTTGAGATGACCAGGAGGCATATAGGACGAGGAGTCAGGCTGTATTATATTGGTGGT
GAGGTGTTTGCTGAGTGTCTCAGTGATAGCGCCATCTTTGTTCAAAGTCCAAACTGCAAC
CAGCGGTATGGGTGGCACCCAGCAACCGTGTGCAAAATTCCTCCAGGTTGTAACCTGAAG
ATCTTCAACAACCAGGAGTTTGCCGCCCTGCTGGCCCAGTCCGTGAACCAGGGCTTTGAG
GCTGTGTACCAGCTCACCAGGATGTGCACCATCCGCATGAGTTTTGTCAAAGGCTGGGGG
GCTGAATACAGGCAAGCATGA
>OmyDis_0116 is within 50000 bases of: GSONMT00071632001 assembled CDS
ATGAATAGTTGGAGGAAGACAACTGTCACGAGCACTCCCTGCTGGATTGAACTGCATTTG
AATGGACCTCTCCAATGGCTGGACAAAGTGTTGACTCAGATGGGTTCCCCTTCTGTACGT
TGCTCCAGTATGTCATAA
>OmyDis_0116 is within 50000 bases of: GSONMT00071634001 assembled CDS
ATGGCGTTTACATTATATTCCCTTATTCAAGCGGTGATTTTGTGTGTAAATGCTGTCGCC
GTATTGCACGAAGAAAGATTTTTAAGTAAAATTGGCTGGGGTGTGGACCAAAGTATTGGG
GGATTTGGTGATGAACCGGGCATTAAAGTGCAGCTAATGAACCTTGTCCGCTCTGTGAGA
ACAGTAATGAGAGTGCCCTTGATTGCTGTCAATTCGGTCTGCATTGTGTTGTTGCTGCTG
TTTGGCTGA
>OmyDis_0116 is within 50000 bases of: GSONMT00071635001 assembled CDS
ATGGAAAATATTATGACCAATGTTTTCATTGCTGGGCTCCCAGCGTGTGCCATATATTTT
CTTTACGCCAACATTTATTGCTCTTATAAACTACTGAAAGCTAATGTGGTGTTTGACAGT
CGTCAGAGGATTCCAAGTTTTGCCTACCTTTTTCTCAGATATGTATTCAGAGCTCTTATC
AAAAGACAGGGGCATTTGTACTTTTGCGATAGAGATGTCAAAGGTGAAGTTGCCTTCACC
ATCTTTAACTGCAGGTTCAACAAGGATCTACTGAGGAGGTTCTGTAGTGCAGCTGGATAT
GGCTGGGACTACCCAGACATTGAGTTCAGGGATATCCCTCTGTGTTACCCAGACACCCTC
TGTCTGCGGATGCTTGACATATTAATATCTGCTGAGAAGTTCAGATTGAGCCCTCTGGGT
CTAGTCCGGGTACGTCAGAGTTTGAGAACATGGCAGCCAATAGATGAGCTGAAGAAGGGA
CCCTTCAAGTTGCAGGCTCGTGTGTTAGAGTACAGGATCGTTGAAGATGGGGTGGAGGTT
GACATTTCTTTAACTGCCATTTCACACACTGACCAGCCAGTATGGGAGAGTGTTTTGACA
ATGCTCTCCCAGGACAGAGGCCGAACACCAAACACACAACCTAAACCTGAGTGGTATGAT
GGTCACATGGACACATCAGAGCCAGATGACGTGAAGGCGGTGGATATCAATGTTCCCTGG
ACTACAGGACTGAAGTTTGTGTGGGCTTTCTCTGACTACTCTCCACGTTGTCTCCTAACT
CTTCCTGCTAAACTCTTGGGCTGCAGATGTACCCCAACTCCTAGTCTATGGATGCTGTCT
AAATGCTTGGCTGAAATTGAAAAGCACAAAGGAGTTGATGCCATTAGAGCCCCCATCTCT
GTCACCGCCCAGTACAATGGTACCAGGAAAAGTGACCATCAAATTTTGTGA
>OmyDis_0116 is within 50000 bases of: GSONMT00071637001 assembled CDS
ATGTATTGGAGAACAGCACTTGTGATCTTGGCCTTTCTTACTCATGCCATTACAGAAATG
CGAGTGACTGGTCAAACGTTGGATGTGTGTGCCACCTGTCACCCTAACGCCACCTGTGAG
GAGAAGGTGGATGGTACCGGCAAAGCTTGTAACTGCATGTATGGCTTTGTTGGTAATGGA
AGAACTTACTGTCAAGACAAAAATGAATGTCAGATAGGAGCCAATAAGATCTGTGGGCAG
CATACTGCCTGCCATAACACCTATGGAAGCTTCTACTGCACCTGCCTGGCAGGATACAGC
CCTTCCAACAACATGGCCATCTTCATCCCCAATGATGGAACCCGCTGTCAGGACATTAAT
GAGTGTAGAGTCCAAGGGATCTGTGGTGAGGGGGGTAAGTGCACAAACATGCAGGGGTAT
TTTAACTGCCTCTGCCAAGTGGGATACCAGGTTCACAATGGAGCAGAGCCATTCCACCCA
CACCAGGACAAGGCCTTGTGCAAAGCCATTGATTGTGGGCAGCCTCCCTCGGCTCTGAAT
GCAGTCCAGCTGTCAGCCACAGGAACACATTACGGCAGCGTCGCTAAATTTGGCTGCTCT
GATGGATTCTTCTGGAAAAGCGGGGAGAACTCCTCCGTTTGTGGGGCAGAAAGTGTGTGG
AAGGGCCCAAGTCTTGTTTGTGAAGAGGTTGACTGTGGCTTGCCCCCTGCCCTCCCTCAC
TCAGTAATGTTGTGGGATCAGAGCACCAGGATAGGCTCTGAGGTGGTTTATCAGTGTAAC
TCTGGATATTACAATGTGGGAGAGGGAAATGTATCAGTATGCACTGCCAATGGACAGTGG
GACAAGTCAGCTTTGCTATGTGCAGAGATAATGTGTGGTGATCCCCCTATACTGCCCCAC
ACTGGGCAGGTGTGGAATGGCAGCACAAACCCTGGCAGCGCTGTGCTGTTTTACTGTAAA
GGAGGGTTTTATAGAGAGGGAGGGGGGAATATTTCCCAATGCACTAGAGATGGTTACTGG
ACAAAGGCAACGTTGTCATGTAAAGAGGTTGACTGTAGTTCTCCCCCTGCCCTCCCTCAC
TCAGTAATGTTGTGGGATCAGAGCACCAGGATAGGCTCTGAGGTGGTTTATCAGTGTAAC
TCTGGATATTACAATGTGGGAGAGGGAAATGTATCAGTATGCACTGCCAATGGACAGTGG
GACCAGACATCTTTTATATGTGAAGAGATAACGTGTGGTGATCCCCCTATACTGCCCCAC
ACTGGACAGGTGTGGAATGGCAGCACAAACCCTGGCAGCGCTGTTCTGTTTTACTGTAAA
GAGGGATTTCATAGAGAGGGAGGAGGTAACATTTCCTACTGTACAGAAAATGGTTTCTGG
ACAAAGGCAACATTATTATGCAAAGAAATAATGTGTGGCGGTCCCCCTATACTGCCCCAC
ACTGGACAGGTGTGGAATGGCAGCACAAACCCTGGCAGCACTGTTCTGTTTTACTGTAAA
GAGGGATTTCATAGAGAGCGAGGGGGGGATGTTTCCCAATGCACTAAAGACGGTAACTGG
ACAAAGGCAACATTGTCATGTAAAGCCATTGATTGTGGGCAGCCTCCCTCGGCTCTGAAT
GCAGTCCAGTTGTCAGCCACAGGAACACATTACGGCAGCGTCGCTAAATTTGGCTGCTCT
GATGGATTCTTCTGGAAAAGCGGGGAGAACTCCTCCGTTTGTGGGGCAGAAAGTGTGTGG
AAGGGCCCAAGTCTTGTTTGTGAAGAGATTGACTGTGGGGAGCCAGTATTTATATCCCAT
GCTAAGATGCTATGGGACCGGACATCGTTGATTGGTAGTGTGGTTTATTACCAATGTGTT
GAAGGATATTACTCTACGAGTGGGAAATGTTATACTGAGTGTGGAGAGAATGGACTTTGG
GAGGATATAGAAATTCAATGTGAAGAGTTAAACTGTGGGGCTCCACTAACCCTTCCCCAT
ACTAACATGCTGTGGGACAATACAACTGTCCTAGGCAGTGTGATTGAGTATGTATGTAAG
GATGGATTTTACCAGGAGGGAGGAAATAGTCTCTCAACATGTATATCATCAGGACAGTGG
GGAATTGTTTCAATAATATGCAAAGCTACATGTGGACCGGCCCCTGCTCTGGCCAACACA
GAGGTGGTGCTGCAGAACACAAGTGTTGTGTTCCATCGTTGTCTGGAAGGATTCCACAGC
TGGAGAGGAAGAAACATCTCTGTTTGTGACATCACTGGGAAGTGGCAAGCTGCCACAATG
CGATGCAGAGAAATCAAGCCTGCCATCAGCGACTTGGTTGTCTTTAATGAAAAATGTTTG
CGTTGGAAAGCAGACAAGTATGAAGAAGACACAGAGAATTACAGAGTAGTATTTGTGGGA
TTCAGGGCCTATCAAAGGTCATTCCATGACAAGAGGAAGAAGCTCCTCAGCTCCACTTCA
GACCACCCTGAGATCTGCCTGAACCTGCTGCCTGTTACCAACTACACCATCAGCATCACT
GCACTGTCTGCCAGGTTCACCTCCACACTCACAACAAACACCAGCCTACAAGTGCCTCAA
GCCCCAGAGATTTTATACAGAGAAATTGAGGCTCCATTGCCCACTTTGTGGCTACGCAGA
TCAGCTAACACTCTGGACCCAATTAGTTTCTACCAGGTGTTTGTGTTGCCACTGGAGGGG
ACTCTTGTGTTTGACTGCAGCTCTCTTAACACCCCAGACTTCTCCAGTCAGAGGAAGCCC
CATGGACAGTACATCACTGCCCAGCTCTATCTGAGGGATATAGGGAAAGAGATTAACCTG
ACTTTGGGCGATGGACACTACTATGGAGGGTTCTACAATGCTCCTTTACAGAACGGCAGA
GACTATTACATCATATTACGAGCTGTCAGTCAATGGGGAGGGGCTTTCAAGCACTCTTGT
GTCATTTGGGCAAAAGTGAGAGATGTATCCTACATAATGAAGGTTTCATCACTTTTTGCT
GGGGGATCAATTGGAGTCTTTGCTTTGGCCATTTGTCTGGGACACTGTTACACTTGGTAA
>OmyDis_0231 is within 50000 bases of: GSONMT00066036001 assembled CDS
ATGGAGGCAGTCACGGATGCCTTTCAGGGCTATGGGGTGAGCACCACTAATTACCTCCAG
ACCAACTATAAGGATGCACAGGGTTTGTTCCTGTGGGTGTCCTGGGCTGCTGACCTCAGG
AACACCTTCTTCATCTTCTTCCCCCTCTGGTTCCACCTGCGGGAGTCGGTGGGTATCAAA
CTCATCTGGGTGGCAGTGATCGGAGACTGGCTCAACCTGGTCTTCAAGTGGATTCTGTTT
GGCGAGAGGCCGTATTGGTGGGTTCATGAAACACCTTACTACAGCAATACCACTGCACCT
CACATTGAACAATACCCCATGACCTGTGAGACTGGCCCAGGCAGTCCCTCTGGCCACGCT
ATGGGAGCCGCAAGCATCTACTACACACTGGTCACCTCCATCCTAGCCATCATGCTGACC
AAGAAGAAGACGAGAGCTTCCACCAAGGGCATGTATCTGCGGGGCACTTTGTGGGCATTC
TTCTGGGCAGTCCAGGTGTGTGTCTGTCTCTCCAGAGTCTTCATTGCTGCCCACTTCCCC
CACCAAGTTGTCTGTGGAGTCATCACAGGTATTGTTGTGGCCGAGGCCTTCAACAGAACC
CAGTGGATCTACGGAGCCAGTCTGAAGAAGTACTTCTACACCACCGTTTTCCTGCTCTCC
TTCGCTGTTGGCTTCTACGTGCTGCTGAAGGCTCTGGGCGTGGACCTGCTGTGGACCCTG
GAGAAAGCCCAGAAGTGGTGTGTGAGGGCTGAATGGGTCCACATGGACTCCACTCCCTTC
GCCAGCCTCCTGCGCAACATGGGCACCCTGTTTGGCCTGGGCCTGGGCGTGCACTCGCCC
CTCTACACCGAGAGCAAGAAGAACAGCAGCACCCCCTTCAGGGTGGGATGTATCGTTACC
TCGCTGCTCCTGCTGCACCTCTTTGACTCCTTCAAGCCCCCCACGCACACCGCCGCCCTC
TTCTACCTTCTGTCTTTCTGTAAGAGCGCCACTGTCCCCCTGGCAACCGTGAGCATCATC
CCCTACTGCATGTCAGGAGCATTGAGCAGCATACAGAGCAAGAAGCATCTGTGA
>OmyDis_0231 is within 50000 bases of: GSONMT00066039001 assembled CDS
ATGGCGTTTCAGTGTCAAAGGGACTGTTACATGCAAGAGTTTGTCACCTCAGTGGTGGCT
TGCTCACCTGGTGAAATGAAACAAGAAATCAATGGCAAGAAAGAAACCGTTAAAGGCTTC
AATGTCAAGCTCCAAGACACCATATTGTTTCCTGAGGGAGGTGGTCAGCCAGATGACCAC
GGGCTGATTGGAGATGTGCCGGTGCTGCGGGTGACGAGGCAGGGAGCTGAGGCTGTGCAC
TTTGTGAGTTCAGCTCTAGAGGTGGGCCAGGAGGTGCAGCTGAAGGTGGACTGGGAGCGG
AGGTTTGACCACATGCAGCAACACTCAGGGCAACATCTAATAACAGCTATTGCAGAATCC
ATGTTTGGGTACAAGACCACATCCTGGGAGTTGGGGCGTCAGCGCAGCACCATAGAGCTG
GACACTCCCTCAATGAAGCCTGCCCAGATGGAGGCCCTCGAGGCAGCAGTCAATGAGAAG
ATACGTGCTCATGTTCCCGTCGCTGTTCAGGTCCTCTCCTTAGATGACCCTGCATTGGAA
CAGGTGAGGAGTCGCGGTCTCCCGGATGACGCAGCGGGGCCTATCCGGATCATTGACATC
GAGGGCATTGACGTCAACATGTGCTGTGGGACCCACGTGTCCAACCTCAGTCACTTACAG
GTCATAAAACTCCTGGGGACTGAGAAAGGAAAGAAGAACAAAACTAATCTGTTATTTCTA
GTGGGAAACCGGGTCCTGAAGTATGCTGAGAAAAGCTACAGCACAGAACGCTCACTGGTA
TCCCTCCTCAAAACGGGCCCAGATGATCATGTTGATACAGTGGACAAGATCCAGAAGACT
GTTAAGGGTCTACAGAAAAGTAACCTGGGCCTACTGAGAGACGTGGCTGTTCTAATAGCC
CAGAACTTCAAGTCCAACCCAGAGAGGGGCAACTTCTTTACCTTACACAAGAAGGAGGGT
GACAACGAGTTCATGAGCATCATAGCCAATGAAATTGGCACTGAGGAGACGTTGGTTTTC
CTGACTGTTGGAGAGGAGAAAGGACCAGGGCTGTTCTTGCTGGCAGGACCCAGTGGGAAA
GTGTCTGAACTGGGACCACGAGTGCTGGAGATGCTCCAGGGCAAAGGGGCTGGGAAGAAC
GGGCGCTTCCAGGGCAAAGTAAACAGCATGGCACGCCGAGGGGAGGTGGAGACCCTAATA
CAGGAACACTGCAAGAACGAGCAGTAA
>OmyDis_0231 is within 50000 bases of: GSONMT00066040001 assembled CDS
ATGGCCATGTTACCAAAAAACCTTCCCAGACCAGAGGAGTGTCAAGGAGCACAGACTCTA
TGGTATGACAAGAAGAAATATGTAGCCATTAACTTCATGGTGCAAAACCCCAAGGATGTT
GAGGTTGATATTCAGGATACCTATATCGTTTTAAGTTGCAAAGACGTTGATGACAACAAC
ATGTACAATCACATTTACTTCTACGACAAAGTCATGAAATTCGACTCTCAAGTGAAAATC
TATGATCGCAGTATCCACATCTTGATCAGGAAGGTTAAAGAAAATGTAGCATGGCCTCGC
CTTCAGAAAGATGCCAATCTCAAGCCAAATTGGATGGCTGTAGACTTCGAAAACTGGAGA
GACTGGGCGAACGAAGAGGATGAGGGAATGGCGGAGTACGAACAATATGTGGAAATGATT
CAGGATATAGGGAGCAAGAAAGGAGCGCCACCTGCGATGGATGATCTTGATGATCTGAGT
GATTGA
>OmyDis_0231 is within 50000 bases of: GSONMT00066042001 assembled CDS
ATGAGGAACTCACGCCTCGTCAGTCAGAAAGACGACGTTCACCTCTGCATCATGTGCCTC
CGTGCAATCATGAACTACCAGTCTGGGTTTAACCTGGTGATGACCCACCCGTGTTGTGTG
AACGAGATCACCCTCAGCCTCAACAACAGGAACCCCAGGACCAAAGCACTAGTGCTGGAG
CTGCTGGCTGCTGTATGTCTAGTGAGGGGCGGTCATGACATCATCCTCTCCGCTTTTGAC
AACTTCAAAGAGGTATGTGGAGAGAGGAGCCGATTCGAGAAGCTCATGGAGTATTTCTCC
AATGAAGACAGCAACATAGACTTCATGGTGGCGTGCATGCAGTTCATCAACATCATGGTC
CACTCCGTTGAGAACATGAACTTCAGGGTCCATCTGCAGTATGAGTTTAGCCACCATGGC
CTGGATGACTACCTCCAGAGGTTAAAGTTCACGGAGAGTGACAGGCTGCTGGTGCAGATC
CAGGCCTACCTGGACAATGTGTTTGATGTGGGGGCTCTGCTGGAGGATGCGGAGACCAAG
AACGCCCTGTTGGAGCACATGGAGGAGCTGCAGGACCACAATGCACAGGTGATCATGTGG
CCATTGTGTACAAACAAGAATGTGTACAAGAGCACACATCTGCTATGTCAACTTTATATT
GATGTGTTGCACCTGGGCAAACTTGTTCATGCTTTTAGTTGTGCAGACTCAGGACAACTG
AGCTTTGAAGGAATACGCAGATTTAATGAGGATCTGCGGGAGTCCTGTTCCCAAGTGACC
ATTCTACAACAGAGGGAGATAGAGAGAGAGATAGAACGAGAGAGGGAAAGAGAGAGGCAG
AGGGATAGAGATCGTTCGGCCCAGGCCTTGGCGGAGCTGGAGGAGAAAGTTCAGGGGCTT
GTGGACCAGCAGCTGATTCGAATGGAGCGCTCGTCCTCGGGACACCTGGACCTCCATGTC
GTCCCTTTCATCCTCCCTGTTTCCATCCATGCTGAAACAGAACAAATCACGACTGTCGAT
GGCCCTGTGGCCCCTCCCACATCTTTAGTCCTGCCCCCACCCCCTGCTCCTCCATTACCT
GGTGCAATAGAGGTCACGGCACAAGCTCCTCCTCCTCCTCCTCCTCCACCTCCTATTCCA
CCTCCTCCTCCTCCTCCATGCTCGACGGCAACACCACCTCTGCCCCCCCCTCTTCCAGGG
CGTGGTATAGCCCTCCCCCCACCACCTCCAAGCATTGGAATGGCCCCACCATTTGGGGGT
AAGCATGATGGACACACTGGTAACAGAAACAAGAAGGCCATTCAGACTAAGTACCGTATG
CCTTCATTCAACTGGCAGGCCCTCAAACCCAACCAGGTGGCTGGAACCATCTTCAATGAG
CTGGATGATGAGAATGTTTTGGGGGAGTTGAACATGGACGCCTTTGAGGAGCAGTTTAAG
ACCAAGGCCCAGACAGCCCCGGCTGACGTGGGGACTCTGAGAGCGAAGGTGGCTCAGAAG
ATCCACAGCAAAGTGTCCCTACTGGAGTCCAACAGGGCCAAGAACCTGGCCATCACCCTG
CAACATGAACAGTCTCTGTATAACCAGGAAGCTCTGAGCCTGGACTTCCTGGAGCTGCTG
GAGCGTTTCATCCCCTCAGAGTACGAAGTCAAGCTCATCCAGAACTACGAGCGAGACGGG
AGGCCCCTGGACGAGCTCCCCGAGGAGGACCGCTTTATGGTGCGCTTTGGCAAGATCCCA
CGGCTAGCCCAGCGCATCAGCACACTCACCTTCATGGGCAACTTCCCCGAGAGCATCCAG
CTCATCCAGCCGCAACTCAACGCAATCATCGCTGCCTCAATGTCAATCAAGTCCTCTAGC
AAGCTGAAGAAGATCCTTGAGATCATCCTAGCCTTTGGAAACTACATGAACAGCAGCAAG
AGAGGAGCAGCCTATGGGTTCCGCCTGCAGAGTCTCGACTTGCTCTTAGACACTAAGTCC
ACAGACCGGAAACAGACTCTGCTGCACTTCATAGTGAGCATCATCCAGGAGAAATACCCT
GAGCTCCAAGCCTTCCACAGCGAGCTGCACTTCATGGACAAGGCTGCTCTGGTGTCCCTG
GATAGTATTCTGCAGGACGTGTGTGCCCTGGAGAGGGGCATGGAGGTGACCAGGAAAGAG
TTTGCCGTACAGGAAGACAACCCTGTGCTGCAAGATTTCCTCACCAGCAACAATGACCTG
CTGGACTCTGTAGTAGAAGATGGCAAGACTGCCCAGGATGTGTATGAATCAACAGTGGAG
TACTTTGGAGAGAACCCTAAAACCACACCTCCCTCCATGTTCTTCCCTGTCTTCGTGAGG
TTCATCAAGGCCTATAAGCAAGCAGAGCAGGAGAATGAGCAGAGGAAAAAGCAGGATGTG
TTGTCCAGAGAAGGGAGAACAGGGCCACCGTCGACATCAGCCAAGCCTGAAATAGCACAG
AAGCTGCCCCAGATGGACCTGATAGCAGAGCTGAAGAGGCGGCAGGTGATCCCCCTGGTC
CGGGAGGGCAAGGATGGAGCCATCGAGGACATCATCACAGCTCTAAAGGCTGTGCCCTTC
ACGGCTCGCTCTGGCAAGCGCTCCTCTCGCCTCTTCTGCGACTCTGGCTTCAGTGATGAG
AGCCCCACATAA
>OmyDis_0231 is within 50000 bases of: GSONMT00066043001 assembled CDS
ATGTCTCTTGGTGCAGTTGTCGGTCTGTGTTGGTCTGTCTGTGTCGGTCTGTTTGTGGTT
GTGGGCAGGTGTCAGTACCAAAGCATGCTTAGACCAGTCCTGTTCCAGGTTGTGATCTCA
CAGTGTTGTTGCCATCCATCATCTCTCATGCTAGACCTGAGGAACCAGCCGTACAGGCGG
ACAGACGGGTCCCGAGTCAGCGCCAAGTGGAAGCCCGGGCAAAAGCTTCAAGTCTCCTCC
GATATTTCCCTGTGA
>OmyDis_0231 is within 50000 bases of: GSONMT00066044001 assembled CDS
TGTCTATCGTTCCTCTCTTCCTCCAATGACAGAGGGAGATGGTGTACACGCCCCAGCATG
ATTCTCCGTCCAACCGTCGCCTCAGCAATGCCCCCGCCTCCTCCTCCGCCTCGACCCCCT
CCAGCTCCCCGTCCCGCGTCCGTCTCCTCTACAGTGGCGGTGGCCCAGCTCCAACCCCAG
CACCACCATCTCCAGCACCATGCCCAGGCTAGCTTCTCCCCCAGTGCCATCCTGGAGCGG
AGGGACGTGAAGCCCGATGAGGAGGTCCACGGTATTGGCTCCAGAAGCATGGTGCTCCTG
CGGGGCGATGGAGGGGGGATCTATGCCGACCCCTATTCCCTGGGCCAGGAAGGGGGTCGG
CTTAGTCTGGCTGGCCCCCACTCTCCCCTACCCCCGAGGGGGGATCCCTATGGCTCTCTC
TACCGACGAGGAGGAGGTGGTGGTGGAGGGTTGGGACCCGGCTCTGTGCGCTCCCTCACT
TCCTACTCGGCGGCGGCTCTGCAGGGAGAGCTGATGGACAGCGGCATCCTATACAGGCCT
GGAGGCCCGCTAGAGAGAGAGTGTGTGTGTGTGTGTGTGTGTGTGTGTGTGTGTGTGTGT
GTGTGTGTGTGTGTGTGTGTGTGTGTGTGTGTGTGTATGTTTCGTGTGTCTGTGATGGGT
ATTTTGTGTGTTTCTGAACTTACTCATACCCTATGTGTTTCACTGCTAAGGGGGCGCATG
GAGGTCATGGAGAAACAGATAGCCAGTCTGACTGGTCTACTCCAGACTGTTCTGACCAGG
GGACCAGAGGCAGATAGCCCGGATAAGATCGAGACGTCCAGTGACTGCTCGGGAACAGAC
ACTGGACGGTTAAAAAAAAAGAAAGCTCTGACGCCATCGGCTCCGTTGGCCCTGATGCCG
CCCCCGCCCACAGGGTCCGCCCAGTCACTGACGGTGTCACGTCTGCAGATGCAGAACCAC
CTGCATGGCCTGCAGCAGAACACCAGCAAGCTGCGCATACAGCTGTCCCAGCTGCGCGAC
ATCCAGTTGGAGAACCAGGACTCAGTGCAGTCCCTGCTGAGGCAGACGGAGTCGGAACTG
AGCCTGATGATGCTGGATGCCATGCGGACCCAGGAGGACCCTCTGCAGAGGCAGCGTCTC
TTAGTGGAGGAGGAGAGACTCAAGTACCTCAACCAGGAAGAGCTGCTCATCCAGCAGCTG
CATGATCTGGAGAAGTCAGTGGAGGAACTCCAGAGGAACTCGTCAGTCAACCATGGCCTG
GTGACAGAGAAGGACGTGGAGCAGAAGAGCATGGAGCTCAGGTCTTTGGGAGAGACACTC
ACAGAGCTCAAGAACCAGTTCCCCAGTCTGCAGAGTAAGATGCGGGTGGTGTTGAGGGTG
GAGGTGGAGGCTGTCAAGTTCCTGAAGGAGGAACCACACAGACTGGACACACTGCTGAAA
CGCTGTAACACTATGACCGACACACTGACCACACTACGGAGTGTATTGTATACCACCTGT
ACGTACAGAAAAGTGACCGAGGGCCTGTGGAAGGGCCAGGACGACATCTGCAGCCAGTCA
GCCAAGCGAACTGAGGACACAGGAAAGAACTCGGACCTCGACATCCTGACCAGTCCACCG
CTCAGCCTCAATGACCTGGGTGGCAGTGCCAGCCTTGCCAACTGGATGCCCATATCAGGC
ACCAGCTACAGAAGCCGGGTCCTGGATGAGCTGCCGAGCCGCCGCGGTGCTGACAAATCA
GTGTCCGTGGAGGCTGCAGAGCGGGACTGGGAGGAGAAGCGGGCCAGTCTGACCCAGTTC
AGTGCCCAGGACATCAACCGTCTGCTGGAGGAGACGCAAGCTGAGCTGATGAAGGCCATC
CCAGACCTGGACTTCGCTGCCAGGCAGATCAACAAGCCCTTTACCACCCCTGTCACTACC
TCCACCAGCGCCTTCACCACCTCTAGGGGCTCACGTCGCGGATCTGCGGAGATGACCGTA
ACCAGGTATCGCACTGAGAAACCCTCTAAGTCGCCGCCTCCACCCCCTCCTCGCCGCAGC
TTCCCATCAGCCCATGGGCTCACCACCAATCGCACTGGAGAAGTGACCGTCACCACCAAG
AAGATGCCAACCCTGTTTTGTTTTTCTAAGAAGCTGGAGCCAGAAGACGGAGAGGCCCCG
AAGACTCTAGTCAAGCTGAGAAGGACACCGTCTGACACGCCTCGCCCCGCCTCCACTCCC
CCCGTCATCGCCGCCTCAGCGATTAAAGATGAAGACCGTGACGAGCGGATCATTGCTGAA
CTAGAGGTAGAACCAATCACCTGCAGTGCTGGGTTAAGTCTAGGGGAGATATTTCAAGTT
TGTGTGCACTCTATCCATGAAATGAAATGA
>OmyDis_0231 is within 50000 bases of: GSONMT00077251001 assembled CDS
ATGGAGATGTTGGAGGAGCAGCAGAGAGAAGAGATGGAGCTGGAGGCACTACAGGAGGAA
CAGGAGCAGGTGAGACCCACAGGGACAGACCAAAGAACACAAGAGGATGACATCACTGCC
ACCTGTTCCTCCCTAACTCAGGACATGGACAGTGAGCTGGGGATGTCTGACCACAATGCC
CTTCTAACCCACATCCAGAGACGACTGTCCCAGTGCCTGAGGGATAGACAGGACACTGGG
CATCATCGTCTGGACGAGGAAGAGGAGGAAGAGGAGTTGGAGGTGGAGGAGGGTGACCGC
TTCCAGCAGCTCCTGGAGCTGAAGTGTCAGATCCGTAACAGCGGGGAGTACGACCTGTTC
TACAGCAGACACAGCACCATCGAGTGTAGTCTGGGAGAGCCGGCTGGCGGCGTGCAGCAT
GAGCTCCGCATGCTCAACGAGGAGCTCTGCAGCATTGAGCTTGAGTGCCAGAACATCATG
CAGGCCCACAAGCTCCGCAAGGGACCGGGGGGGACCCAGAGAGACCAGGTGCAGCAGGTG
TCAACCATAACCGGCCACCCAGTGCCCAAGGACCAAAGCTTCCTCCGAGGCAGCAGGGAC
TCGCCCAGCAGGGGCAAGCTGGCTGACATCAACAAGCGCCAAGAGAAACCGGAGAAGTCA
GACAAGGACAGCTCGAGCGCCTACAACACGGCAGAGAGCTCGCGCAGCACGCCGCTGGCC
ATGGACCGATCCCCCGAGCACTCCCTCCAGAGGAGGATGGTCACCATCACCAACCAGAGG
AACCTCCGCAGCAGCCTGGCAAGCCTTCATGCCACAGCCAGCCCCAGTCCTAGTCCCAGC
CCAACACAACGCCCCAACCGCTTCGAGTCGGACCAGACTGCCCCGGCAGACGATGAAAGA
AGCGGGAACGGGAAGGTGAAGCCTCAGTATCCTCCCAGGGCTTCCCAGATCCCTTACCTC
TCCCCGTCCCGTAGCTCCCAGCATAGGCAGCCCAACACCAACATCCCGGCACACTACCAG
AGCTACATGCAGCTGATCCAGCAGCGCTCGGCCGTGGAGTACGCTCAGAGCCAGCTCAGC
CTGCTCAGCGTGGTCAAGGAGCCCCAGTTGATCCCCACCAGCGAGCCCAAGATGGAGTGG
AAGGTCAAGATCCGTTCCGATGGCACGCGCTACATCACAAAGAGACCCATCAGGGATAAG
ATCCTGCGGGAACGCGCCCTCAAGATCAAGGAGGAGCGCAGCGGCGGGATGACCACGGAC
GACGACGCTATGTCCGAGATGAAGATGGGGCGGTACTGGAGTAAGGAGGAGAGGAAGCAG
CATCTGGTCAGGGCTAAAGAACAGCGGAGGAGACGAGAGTTCATGCAGCGGAGCAGGCTG
GAAAGCCTGAGGGAGAGTCCTCAGAGCAGCAGCGAAGGACGCAAGGAGGTCAGCATCATC
GAACTGAGCCACAGGAAGATGATGAAGAAGCGCAACAAGAAGATCCTGGACAACTGGATG
ACCATTCAGGAACTGATGACTCACGGGGCCAAGGCCCCTGATGACCCCAGGGCCAAAGTA
CATAACGCCTTCCTGTCGGTCACCACTGTATAA
>OmyDis_0356 is within 50000 bases of: GSONMT00060349001 assembled CDS
ATGTCCATGAGCAGAGGCTTCGGAGACTCCTTTGGAGGAATGGGAGGAGGTTACGGAGGA
GACATGAGCAGTTTTGGCATGGGGCCCATTGGGGGAGGATTAGGTGGCTTGGGCAGCCGG
TCCATGGAGCGGATGGGCTCTGGCTATGACCGTATGGGGGGGGGCATGGCCATGAGCCGA
GGGTTCGGGGGCTACGGAGGAGGAGCCATGTCTGACAGAGCCAAGGGAGGATGTCAGATC
TTTGTCAGAAATCTGTCCTATGACCTGACCTGGCAGAAACTGAAGGAGAAGTTCAGTGTC
TGTGGCCAGGTGATGTTTGCAGAGATTAAGATGGAGGGAGGAAAGTCTAAGGGCTGTGGT
ACGGTCAGGTTTGACTCCCCAGAGAGCGCTAACCAGGCCTGCAGGATGATGAACGGAACC
AAGATCAGCGGTCGCGAGGTTGACGTCCGCATCGACCGCAACGCCTAG
>OmyDis_0356 is within 50000 bases of: GSONMT00037484001 assembled CDS
ATGCTATTGCTACCAGCTAACATAATCTCTCCCCCTTTGTGCAGTGCACTGACAGCCAGT
CTGCTGGCAGAGGACCACTTCAGATGCTCAGTGTGCACAGAGGTTCTCAACGAGCCAGTC
TCCATCCCCTGTGGACACAGTTTCTGCAGGCAATGCATTGAGACCTATTGGAACAAACCA
GCGAAGAAACAAGTATACGACTGTCCCGGGTGCCAACAGAGATTCAGAACATGTCCCCAT
CTCTCCAGAAATTCAGCCTTGGATAAGGTGATCCGGAAACTCCGGCAGACAGGATTCAAA
GTCCCTGCACTTCCCCCTCACCGCTACGCTGGACCCGGAGATGTGGCCTGTGATCTCTGC
GCTGAGAAACAGCTCAAAGCTGTGAAGTTCTGTCTGACCTGCGCTGCCTTTTACTGTGAG
AGCCACGTTAGGCAGCACTACACCGTAGCGGCACTGCAGAGACACACGCTGGTGGAGGTG
ACTGGAAACCTGGATCAGAAACTCCGCATCGAAGAACAACAGATTGCAGTAAAGCTGGAA
GCTAAATTGGAACAGATGAATACTGAGTTTGCTGAGGAAAAAACACAAAAAAATCACCTG
AAGCAGAATGTAAAGAATCCAACCACTGAGTTAATCTGTTATGCAAAGAGGTCATCCAAA
GATTGGGCAACCGACTGTTTTGTGCTGGCTGCCCTTGGTCGTCCCCTAGACCTTGGGATG
ATGTACGACTGCTGCAATGATTGTCTTTGCTCAGATGTCGGTCTATGGGATGAGAGCACA
ATAGCCAACATGCGTCAGTCTCTGCCTCGGCCTCGCACAGAGGTGACGTGTATTGAAGGA
GACTCCCTACAGGACAGATTCGGGGCTCTGGATGTTTCCACTTCTCTAAGGGCCAGTGTC
TTGTCTGGGCTGGTGGAGGTTGGTGGTGCTGCTGAATACCTGAACCATCCTGTTCAGTCC
AAAAACAAGGACCGGGTCACTCTACAGTACAGAACCACTACCAGGCTGGACATGCTCAGT
CGCGGGGTATTTGAAGAAACCGTCCAAAGGGATTCAAAGGCAACGCACGTGGTGCTGGCT
GTTCTCTATGGAGCTCAGGCATTTTTTATCTTTGACAAACGCGTCGGTGGAGAGAAAGGG
GCTGGTGGAGGAGAAGCCGATATGCACAGTGTTATCAAGAAGATGGCGTCCTCCTTCAGT
GCAGATCATATGTTATCCAGCTTGAGTGACAATGAGAAAATAAACAGTTTGTTGTATCAG
TGTACACTCCACAGTGATGTAGACCGTATCACTGGCTCCATGACTTATGGCCAAGCAGTA
CAAGCTCTTGAAACTCTCCCGAAGCACCTTGGACAACAGGGAGAGAAAGCAGTGCCTCTG
TACGCGTGGCTCTATCCTCTGAGGAATCTGGACACTTCAATTCAGATCACTCAAGGCTTT
CTCTCCGAGGCCGAGGACGTGGTGGAGCATCTGAGGCAGGTCACCATGAGATGCCAGGAC
ACGATGACATTATTACACGTCAACGATGACGTGATGAAATGGTTCCCCAGTGTGAAGGAA
AAATGTGCAGAATTTTCTGAGCTGCTGCAGACGTACCAGTCCGAGTTTAAGAGAGGGCTG
GCTATGGCAGTAAAGATCGTGAGAGAGAGTGAAGAGATGGATGAAAAGAGCCTGAGAGAC
ATTCTCCAGAACCATGTGACCAATCACCATTCTGTTCTCAGCACACACATCAGTGGCTTA
ACAACAAAGAGGTGGAGATAA
>OmyDis_0815 is within 50000 bases of: GSONMT00020040001 assembled CDS
ATGATTTCTCTGGTCTTCGTTCTGCTCATTGGAGCCGCTTTCGCCACGGAGGACGATAAG
ATCGTTGGAGGGTATGAGTGCAAGGCCTACTCCCAGCCCCACCAGGTGTCTCTGAACTCT
GGGTACCACTTCTGTGGTGGCTCCTTGGTCAATGAGAACTGGGTTGTGTCTGCTGCTCAC
TGTTACAAGTCCCGTGTGGAGGTGCGTCTGGGCGAGCACAACATCAAGGTGACTGAGGGT
AGCGAGCAGTTCATCTCTTCATCCCGCGTGATCCGTCACCCCAACTACAGCGCCTACGAC
CTCGACAATGACATCATGCTGATCAAGCTGAGCAAGCCCGCCACCCTCAACACCTACGTG
CAGCCTGTTGCTCTGCCCAGCAGCTGTGCCCCCGCTGGCACCATGTGTACCGTCTCTGGA
TGGGGCAACACCATGAGCTCTACCGCAGATGGCGACAAGCTGCAGTGCCTGAACATCCCC
ATCCTGTCCTACAGCGACTGTGACAACTCCTACCCTGGCATGATCACCAACGCCATGTTC
TGCGCTGGGTACCTGGAGGGAGGCAAGGACTCTTGCCAGGGTGACTCTGGTGGCCCTGTG
GTGTGCAATGGTGAGCTCCAGGGTGTTGTGTCCTGGGGTTATGGCTGTGCCGAGCCCGGT
AACCCCGGTGTCTACGCCAAGGTGTGCATCTTCAATGACTGGCTGACCAGCACCATGGCC
ACCTACTAA
>OmyDis_0815 is within 50000 bases of: GSONMT00020042001 assembled CDS
ATGATTTCTCTGGTCTTCGTTCTGCTCATTGGAGCCGCTTTCGCAACGGAGGATGACAAG
ATCGTTGGAGGGTATGAGTGCAAGGCCTACTCCCAGCCCCACCAGGTGTCTCTGAACTCT
GGGTACCACTTCTGTGGTGGCTCCTTGGTCAATGAGAACTGGGTTGTGTCTGCTGCTCAC
TGCTACAAGTCCCGTGTGGAGGTGCATCTGGGCGAGCACAACATCAAGGTGACTGAGGGT
AGCGAGCAGTTCATCTCTTCATCCCGCGTGATCCGTCACCCCAACTACAGCGCCTACGAC
CTCGACAATGACATCATGCTGATCAAGCTGAGCAAGCCCGCCACCCTCAACACCTACGTG
CAGCCTGTTGCTCTGCCCAGCAGCTGTGCCCCCGCTGGCACCATGTGTACCGTCTCTGGA
TGGGGCAACACCATGAGCTCCACCGCTGACAAGAACAAGCTTCAGTGCCTGAACATCCCC
ATCCTGTCCTACAGCGACTGTGACAACTCCTACCCTGGCATGATCACCAACGCCATGTTC
TGCGCTGGATACCTGGAGGGAGGCAAGGACTCTTGCCAGGGTGACTCTGGTGGCCCTGTG
GTGTGCAACGGTGAGCTCCAGGGTGTTGTGTCCTGGGGTTACGGCTGTGCCGAGCCCGGT
AACCCTGGTGTCTACGCCAAGGTGTGCATCTTCAATGACTGGCTGACCAGCACCATGGCC
ACCTACTAA
>OmyDis_0867 is within 50000 bases of: GSONMT00024183001 assembled CDS
ATGAAGTGCTGTGCAGGGACTCTGTACGACCTGCAGTTTCAGGACAGACTCTCAGAGGAA
GCCCAGTGCTGTGGGAGTGTCCTGATGGAGGCCGGCTCCACCCAGACCTGCTGCTCTGCC
CCAGGGCTAGACGTGCTCTACCCTACCCAGCCAGGCTTCACCTGCTGTGGGCACCGCTAC
CCCAATGCCTCCCTGTGGTCTTGCTGCGCCGGGGTCCTGCACTCAAGGCCTGAACCACAC
AACACCACCAAGAACGTGATTCCAGGACCCAGACTTCTACCACTGGGGGATCTGAAGACT
GAAGTCCTGTGTCACAGCAGAGGTAAGGCCTCCAGTTTGAAGCACAAGATGACAGGAAAC
ATTACTCACTACTTTGATCTTTAG
>OmyDis_0867 is within 50000 bases of: GSONMT00028054001 assembled CDS
ATGGAAAGCAAAGTCAACTGGTGTCAACAACTCTCACCACAGATTTTCAGTGGTGGAAGA
GACCCTACAGAGTTGCTGCAGTGTTTGTTCTACTGGCTGTCATCATTGGCCTGTGGGATT
CCTGTAAGTGCAGAGAGAGACCAGCTACAGATTAGTCTAAATACCAGGACCACTGAGCGA
GACCAGTTGCAGAATATTCTAAATACCAGGACCACTGAGAGAGACCAGTTACAGAATAAT
CTAAATACCAGGACCACTGAGAGAGACCAGTTACAGACCAGGCTTAGGTTCTATGAGAAA
CCCTGTCTGGATGGATGGTGGAAGTTTGGCACCAGCTGTTATTATGTCTCCTCCACGATG
GACTCATCTGGGGCCGGTCAGAAGGAGTGCAGAACAATGGGAGGAGAGTTGGTTATTATA
AACAGCAGAGAAGAACAGATATTTATCCATGGATTTAAGAATGTCTGGATTGGTAAATAT
AAAGAAGATGGAATCTGGGAGTGGGTTGGCAAAACACCATTTAAACCTACGTGA
>OmyDis_0867 is within 50000 bases of: GSONMT00025179001 assembled CDS
ATGAAGCTGCTGTCCATACACCTCTCTCTAGCACATGCTGGGGGCACAGGGGCCACAGTA
CTAGGGGCCCAAGGGAGGCCCCTCCGAAACCTGCTCTTCAGGCTCATAGACTCCAGTGTA
CCTGAATCCATACAACAGGCGGTGATGAACACTCTGTCCATCGGAGCATCTCTGCTGTTG
CCCCCCCTCAGGGAGAGAACTGAACTGCTCCACTCACTGCTACCTCAGGGCCCAGAGAGC
TGGGAGAGCCTCTCTAAAGGACAGCGTCTGCAGTTGGACATGGTTCTGAACAGCCTCCAG
GAGCAGTCCCATGTGGCCTCTCTGCTGGGGTACTCCTCTCCTGGGGAGCTGACTGCTGGG
GCTGGCCCCCTGGGGCCACCCCTGGCCCTGACCTCCAGCCCAGACCGGCCCAGCCCCAGC
CCAGAGGCCCTCCACGACCATCTCCACCTGGCTGAGATGCTGCTCAAGACCCTGTTGCTC
AGCATCGGATTCTACACGGAGCGGGCGTTTGGTGAGCTGGAGAAGAACAGTGACAAGCAG
CAGTCCAGCCGGTCCCAGAGACAGACAGATCCTCCCTCTCACTTCCACCACCTCTTGTCA
GCCCTGCACAAACACCTGCTGGCCCATTGTTACAGCCAGACCAACACAGAGGATGACAGC
AGTGTGACGTTGCTCCACAAACACCTGTGTCTGCTGCTACCCTACACTGCCGAGACCTTC
AGGAGGTCCACCATCTTACTGGAGGAGAGCTCTCTGGACAAGCACGTCATCCACAAGCTA
CACACGGTGCTCCTGAGCTCTGTAGCGGGCAGCCTGCTGTGCCAGGTCATGTATTCCCTG
TTGCTGCTACCCCTGTGGGTGGTACGCCCGCTGCTCACCCACCTGCTCTGTCTGCTGGAG
CACCTCAATGAGTTCAACTGCCTGCTGCCAGACACTGCCCTGCTGGAAGAGAGGGAGTTG
GAGGCAGCGTGTTCCGGACCGCTGGATGACGCTGAAAGGGCAGGTCCTAGCCACGGAGGG
GCGGAGGACGACGGATGGGTGTGGCTTCTGGACCTGGAGAGATCTGTGGCGCTGGCGATT
GGACGCTGCCTGGGCGGGATGCTGCAGGGACCGCCCCCCTCTGTCCAAGAGAGGACATCA
GAATACTGGCTGTGTAACCCTCTCCTCAGGAATGGACTGGAGATGGACTTTGAACAACTG
GACTCCAGCACAGCGTGGCTCACCGAGGCAGTGCTGCTTGGCTGTCCTGATGCCAAGCTG
GCAGACCTGTGTTTGAGCGAGGAGAACAGCATGTTGATGGAGCTGGCTCTAGGATCTTCT
AGGGAGCCTGCCGGAGGCCTGTGGAGGAAGATGAAGGAGTACGCCATCAGCAGGGAGGAG
ACAGATGCATGCACACACACACACACACACACACACACACACACACACAGATCCACACAC
ACACACACACACACACACACACACACACACACACACACACACACACACACACACACA
>OmyDis_0867 is within 50000 bases of: GSONMT00055886001 assembled CDS
ATGCTGAGTTGCATCCAAAGAACAGCATATGTGAAGCATGAGGGTGGAAACATCATGCTT
TGGGGCTGTTTTTCTGCAAAGGGACCAGGACGACTGATCCGTGTAAAGGAAAGAATGAAT
GGGGCCATGTATCGTGAGATTTTGAGTGAAAACCTCCTTCCATCAGCAAGGGCATTGAAG
ATGAAACGTGGCTGGGTCTTTCAGCATGACAATGATCCCAAACACACCGCCCGGGCAACA
AAGGAGTGGCTTCGTAAGAAGCATTTCAAGGTCCTGGAGTGGCCTAGCCAGTCTCCAGAT
CTCAACCCCATAGAAAATCTTTGGAGGCAGTTGAAAGTCCGTGTTGCCCAGCAACAGCCC
CAAAACATCACTGCTCTAGAGAAGATCTGCATGGAGGAATGGGCCAAAATACCAGCAACA
GTGTGTGAAAACCTTGTGAAGACTTACAGAAAACGTTTGACCTCTGTCATTCCCAACAAA
GGGTATATAACAAAGTATTGA
>OmyDis_0867 is within 50000 bases of: GSONMT00071625001 assembled CDS
ATGGATACCACCGGCGGGAATGTGACAGCATCCCTCGTCTCTGGCAGTGGTAGCTTCGGC
GTCAGCAGTAGCTGCACTGGTGGAAACGCGAATGCGCCTAAACATTTGTGGAGGCAACAG
AACCAAGCAGTGCTCTCTCCGCTCCACCACGCGCTCGGAGTACGGACGAACAACCGGGTG
AGAAGAGGATTTTCGGACACCGAGAAATACCTCAGCCCTAAAACCATGGACCGAACTTAT
GCAGTGGACACCGGGCACCGACCCTGTTTGAAGAAATCGCGGATGTCATGGCCATCCTCG
TTCCAAGGACTTCGACGAGCTGCTGAGGCATCACCCAAGTGGGTGCCATACATTGTGAAG
GAGAAGTCCAGTGGCTACACGACTCAGGCTGGTTCCCAGAGTAGCTAG
>OmyDis_1058 is within 50000 bases of: GSONMT00075353001 assembled CDS
ATGGTCCACGTGGCAGAGTACCTGGAATGGGACTCTACAGAGCTGCGACCAATCCTGAAG
GAGATGATGGAAGAGATAGACTATGACCGGGACGGAACGGTCACCTTGGAGGAGTGGATC
AGGGGAGGCCTCACCACCATCCCTCTGCTGGTCCTGCTGGGCATGGAGACGGTGAGGCAC
TTTGTGTGTGTGTGTGTGTCACTATGCAACTTGATGAATACTAGACCTACTTGCATTTAT
AAAAAGCCCGGGTCTGAGAGTGTGGGTGACCTTAGTGTGTGTGATGGCTTTGATGGCTTT
ATCTCATTGCGTCCTATGTCTGACTTCTCACCTGTCTCTCTCTCCTTTCCTGTAGGTTAT
GAAGGAGGCAGTCTTCTGAAGTTCCTGCGGGACATAGAGCACAGCACAGAGATGGTTCTG
GACCGATGGAACATCGACATCGTCCCTGTTGACAAGGAGGAGAAGGGAGACCCTGTCCCC
AACAGCATCGTCAACAACTACTTCTCCATCGGAGTGGATGCCTCCATCGCTCATCGCTTC
CACTTGATGAGAGAGAAGCACCCAGAGAAATTCAACAGCAGAATGAAGAACAAGTTGTGG
TACTTTGAGTTTGGCACCACAGAGACCATCTCCGCCACTTGCAAGAAACTCAACGAGTGT
ATCGAAGTGGAGTGTGATGGTATCATCCTGGACCTCAGCAGCACGTCGTTGGAAGGCATC
GCCGTCCTCAACATACCCAGCATGCATGGCGGCTCCAACCTGTGGGGTGAGACCAAGAAG
AGGAGGAACTACAGCCGCATGAGCAAGAAGGTTCCAGACAGGATGCCCGCCAGTACCGTC
ACCGATATAAAGGAGCTCAAATTCTGTGTTCAGGACCTGAGCGACCAGTTGCTAGAGGTG
GTGGGTCTGGAGGGCGCCATGGAGATGGGGAAGATCTACTCAGGCCTGAAGAGTGCTGGC
CGCAGACTGGCCCAATGTGCTAACGTCAGGACCCTTTCTGCAACTATCCCCTCTGTCTCT
CCATCCATCCCTCCACCCCACTTCCATCCCGTTGTGTCTCCGTCACCAAATACAGAGCTG
AGTCCCGCAGACAGAAGTGTCTCCTGCTCC
>OmyDis_1058 is within 50000 bases of: GSONMT00066042001 assembled CDS
ATGAGGAACTCACGCCTCGTCAGTCAGAAAGACGACGTTCACCTCTGCATCATGTGCCTC
CGTGCAATCATGAACTACCAGTCTGGGTTTAACCTGGTGATGACCCACCCGTGTTGTGTG
AACGAGATCACCCTCAGCCTCAACAACAGGAACCCCAGGACCAAAGCACTAGTGCTGGAG
CTGCTGGCTGCTGTATGTCTAGTGAGGGGCGGTCATGACATCATCCTCTCCGCTTTTGAC
AACTTCAAAGAGGTATGTGGAGAGAGGAGCCGATTCGAGAAGCTCATGGAGTATTTCTCC
AATGAAGACAGCAACATAGACTTCATGGTGGCGTGCATGCAGTTCATCAACATCATGGTC
CACTCCGTTGAGAACATGAACTTCAGGGTCCATCTGCAGTATGAGTTTAGCCACCATGGC
CTGGATGACTACCTCCAGAGGTTAAAGTTCACGGAGAGTGACAGGCTGCTGGTGCAGATC
CAGGCCTACCTGGACAATGTGTTTGATGTGGGGGCTCTGCTGGAGGATGCGGAGACCAAG
AACGCCCTGTTGGAGCACATGGAGGAGCTGCAGGACCACAATGCACAGGTGATCATGTGG
CCATTGTGTACAAACAAGAATGTGTACAAGAGCACACATCTGCTATGTCAACTTTATATT
GATGTGTTGCACCTGGGCAAACTTGTTCATGCTTTTAGTTGTGCAGACTCAGGACAACTG
AGCTTTGAAGGAATACGCAGATTTAATGAGGATCTGCGGGAGTCCTGTTCCCAAGTGACC
ATTCTACAACAGAGGGAGATAGAGAGAGAGATAGAACGAGAGAGGGAAAGAGAGAGGCAG
AGGGATAGAGATCGTTCGGCCCAGGCCTTGGCGGAGCTGGAGGAGAAAGTTCAGGGGCTT
GTGGACCAGCAGCTGATTCGAATGGAGCGCTCGTCCTCGGGACACCTGGACCTCCATGTC
GTCCCTTTCATCCTCCCTGTTTCCATCCATGCTGAAACAGAACAAATCACGACTGTCGAT
GGCCCTGTGGCCCCTCCCACATCTTTAGTCCTGCCCCCACCCCCTGCTCCTCCATTACCT
GGTGCAATAGAGGTCACGGCACAAGCTCCTCCTCCTCCTCCTCCTCCACCTCCTATTCCA
CCTCCTCCTCCTCCTCCATGCTCGACGGCAACACCACCTCTGCCCCCCCCTCTTCCAGGG
CGTGGTATAGCCCTCCCCCCACCACCTCCAAGCATTGGAATGGCCCCACCATTTGGGGGT
AAGCATGATGGACACACTGGTAACAGAAACAAGAAGGCCATTCAGACTAAGTACCGTATG
CCTTCATTCAACTGGCAGGCCCTCAAACCCAACCAGGTGGCTGGAACCATCTTCAATGAG
CTGGATGATGAGAATGTTTTGGGGGAGTTGAACATGGACGCCTTTGAGGAGCAGTTTAAG
ACCAAGGCCCAGACAGCCCCGGCTGACGTGGGGACTCTGAGAGCGAAGGTGGCTCAGAAG
ATCCACAGCAAAGTGTCCCTACTGGAGTCCAACAGGGCCAAGAACCTGGCCATCACCCTG
CAACATGAACAGTCTCTGTATAACCAGGAAGCTCTGAGCCTGGACTTCCTGGAGCTGCTG
GAGCGTTTCATCCCCTCAGAGTACGAAGTCAAGCTCATCCAGAACTACGAGCGAGACGGG
AGGCCCCTGGACGAGCTCCCCGAGGAGGACCGCTTTATGGTGCGCTTTGGCAAGATCCCA
CGGCTAGCCCAGCGCATCAGCACACTCACCTTCATGGGCAACTTCCCCGAGAGCATCCAG
CTCATCCAGCCGCAACTCAACGCAATCATCGCTGCCTCAATGTCAATCAAGTCCTCTAGC
AAGCTGAAGAAGATCCTTGAGATCATCCTAGCCTTTGGAAACTACATGAACAGCAGCAAG
AGAGGAGCAGCCTATGGGTTCCGCCTGCAGAGTCTCGACTTGCTCTTAGACACTAAGTCC
ACAGACCGGAAACAGACTCTGCTGCACTTCATAGTGAGCATCATCCAGGAGAAATACCCT
GAGCTCCAAGCCTTCCACAGCGAGCTGCACTTCATGGACAAGGCTGCTCTGGTGTCCCTG
GATAGTATTCTGCAGGACGTGTGTGCCCTGGAGAGGGGCATGGAGGTGACCAGGAAAGAG
TTTGCCGTACAGGAAGACAACCCTGTGCTGCAAGATTTCCTCACCAGCAACAATGACCTG
CTGGACTCTGTAGTAGAAGATGGCAAGACTGCCCAGGATGTGTATGAATCAACAGTGGAG
TACTTTGGAGAGAACCCTAAAACCACACCTCCCTCCATGTTCTTCCCTGTCTTCGTGAGG
TTCATCAAGGCCTATAAGCAAGCAGAGCAGGAGAATGAGCAGAGGAAAAAGCAGGATGTG
TTGTCCAGAGAAGGGAGAACAGGGCCACCGTCGACATCAGCCAAGCCTGAAATAGCACAG
AAGCTGCCCCAGATGGACCTGATAGCAGAGCTGAAGAGGCGGCAGGTGATCCCCCTGGTC
CGGGAGGGCAAGGATGGAGCCATCGAGGACATCATCACAGCTCTAAAGGCTGTGCCCTTC
ACGGCTCGCTCTGGCAAGCGCTCCTCTCGCCTCTTCTGCGACTCTGGCTTCAGTGATGAG
AGCCCCACATAA
>OmyDis_1058 is within 50000 bases of: GSONMT00066043001 assembled CDS
ATGTCTCTTGGTGCAGTTGTCGGTCTGTGTTGGTCTGTCTGTGTCGGTCTGTTTGTGGTT
GTGGGCAGGTGTCAGTACCAAAGCATGCTTAGACCAGTCCTGTTCCAGGTTGTGATCTCA
CAGTGTTGTTGCCATCCATCATCTCTCATGCTAGACCTGAGGAACCAGCCGTACAGGCGG
ACAGACGGGTCCCGAGTCAGCGCCAAGTGGAAGCCCGGGCAAAAGCTTCAAGTCTCCTCC
GATATTTCCCTGTGA
>OmyDis_1058 is within 50000 bases of: GSONMT00066044001 assembled CDS
TGTCTATCGTTCCTCTCTTCCTCCAATGACAGAGGGAGATGGTGTACACGCCCCAGCATG
ATTCTCCGTCCAACCGTCGCCTCAGCAATGCCCCCGCCTCCTCCTCCGCCTCGACCCCCT
CCAGCTCCCCGTCCCGCGTCCGTCTCCTCTACAGTGGCGGTGGCCCAGCTCCAACCCCAG
CACCACCATCTCCAGCACCATGCCCAGGCTAGCTTCTCCCCCAGTGCCATCCTGGAGCGG
AGGGACGTGAAGCCCGATGAGGAGGTCCACGGTATTGGCTCCAGAAGCATGGTGCTCCTG
CGGGGCGATGGAGGGGGGATCTATGCCGACCCCTATTCCCTGGGCCAGGAAGGGGGTCGG
CTTAGTCTGGCTGGCCCCCACTCTCCCCTACCCCCGAGGGGGGATCCCTATGGCTCTCTC
TACCGACGAGGAGGAGGTGGTGGTGGAGGGTTGGGACCCGGCTCTGTGCGCTCCCTCACT
TCCTACTCGGCGGCGGCTCTGCAGGGAGAGCTGATGGACAGCGGCATCCTATACAGGCCT
GGAGGCCCGCTAGAGAGAGAGTGTGTGTGTGTGTGTGTGTGTGTGTGTGTGTGTGTGTGT
GTGTGTGTGTGTGTGTGTGTGTGTGTGTGTGTGTGTATGTTTCGTGTGTCTGTGATGGGT
ATTTTGTGTGTTTCTGAACTTACTCATACCCTATGTGTTTCACTGCTAAGGGGGCGCATG
GAGGTCATGGAGAAACAGATAGCCAGTCTGACTGGTCTACTCCAGACTGTTCTGACCAGG
GGACCAGAGGCAGATAGCCCGGATAAGATCGAGACGTCCAGTGACTGCTCGGGAACAGAC
ACTGGACGGTTAAAAAAAAAGAAAGCTCTGACGCCATCGGCTCCGTTGGCCCTGATGCCG
CCCCCGCCCACAGGGTCCGCCCAGTCACTGACGGTGTCACGTCTGCAGATGCAGAACCAC
CTGCATGGCCTGCAGCAGAACACCAGCAAGCTGCGCATACAGCTGTCCCAGCTGCGCGAC
ATCCAGTTGGAGAACCAGGACTCAGTGCAGTCCCTGCTGAGGCAGACGGAGTCGGAACTG
AGCCTGATGATGCTGGATGCCATGCGGACCCAGGAGGACCCTCTGCAGAGGCAGCGTCTC
TTAGTGGAGGAGGAGAGACTCAAGTACCTCAACCAGGAAGAGCTGCTCATCCAGCAGCTG
CATGATCTGGAGAAGTCAGTGGAGGAACTCCAGAGGAACTCGTCAGTCAACCATGGCCTG
GTGACAGAGAAGGACGTGGAGCAGAAGAGCATGGAGCTCAGGTCTTTGGGAGAGACACTC
ACAGAGCTCAAGAACCAGTTCCCCAGTCTGCAGAGTAAGATGCGGGTGGTGTTGAGGGTG
GAGGTGGAGGCTGTCAAGTTCCTGAAGGAGGAACCACACAGACTGGACACACTGCTGAAA
CGCTGTAACACTATGACCGACACACTGACCACACTACGGAGTGTATTGTATACCACCTGT
ACGTACAGAAAAGTGACCGAGGGCCTGTGGAAGGGCCAGGACGACATCTGCAGCCAGTCA
GCCAAGCGAACTGAGGACACAGGAAAGAACTCGGACCTCGACATCCTGACCAGTCCACCG
CTCAGCCTCAATGACCTGGGTGGCAGTGCCAGCCTTGCCAACTGGATGCCCATATCAGGC
ACCAGCTACAGAAGCCGGGTCCTGGATGAGCTGCCGAGCCGCCGCGGTGCTGACAAATCA
GTGTCCGTGGAGGCTGCAGAGCGGGACTGGGAGGAGAAGCGGGCCAGTCTGACCCAGTTC
AGTGCCCAGGACATCAACCGTCTGCTGGAGGAGACGCAAGCTGAGCTGATGAAGGCCATC
CCAGACCTGGACTTCGCTGCCAGGCAGATCAACAAGCCCTTTACCACCCCTGTCACTACC
TCCACCAGCGCCTTCACCACCTCTAGGGGCTCACGTCGCGGATCTGCGGAGATGACCGTA
ACCAGGTATCGCACTGAGAAACCCTCTAAGTCGCCGCCTCCACCCCCTCCTCGCCGCAGC
TTCCCATCAGCCCATGGGCTCACCACCAATCGCACTGGAGAAGTGACCGTCACCACCAAG
AAGATGCCAACCCTGTTTTGTTTTTCTAAGAAGCTGGAGCCAGAAGACGGAGAGGCCCCG
AAGACTCTAGTCAAGCTGAGAAGGACACCGTCTGACACGCCTCGCCCCGCCTCCACTCCC
CCCGTCATCGCCGCCTCAGCGATTAAAGATGAAGACCGTGACGAGCGGATCATTGCTGAA
CTAGAGGTAGAACCAATCACCTGCAGTGCTGGGTTAAGTCTAGGGGAGATATTTCAAGTT
TGTGTGCACTCTATCCATGAAATGAAATGA
>OmyDis_1058 is within 50000 bases of: GSONMT00077252001 assembled CDS
ATGGGCTGCAATCTGTGCACTTTACAGAAACGAGAGGAACACTATAAGCTGCTGTATGAG
ATCGCACAGGTGAGTGGAGGATACCGACACCGCTGA
>OmyDis_1375 is within 50000 bases of: GSONMT00022812001 assembled CDS
ATGTCCCCAGGTCGTCATGTGTTGCCTAGCCCCTCATCGGACAGAATGGTCCCTTCTCCT
AGTGCTCGCCGTGCCCTCAACTTTGGTGGTCCTCCACCCACACTGGCGGTAGTTCGTCTG
TCCCACACGGGCCCCAGCTGGGCTGAGCGTGTCAAGTCCTCCCAGTCTCTCCCTGTCCCC
AGCCAGCCCAACACCTGTCCTGTAGAAAAACCAGGTAAGAAGGACTCTGAGGGCTGGGAG
ACAGTCCAGCGTGGACGTCCTGCTAGGCCTCGCTCTGCCATCATCGTAGCCAAGGTCAGC
CCGGTCCTGGCCCACGTCAGCCCTAACGACGACAGTAACAAGGAGAACCAACAGCTCCTT
GGCAGGTCCTGCCTCCTGGATAAAGACACGGGTCACTGTGAACAGACAATCCCTGAGGAG
CCTGTCCCACTTGAGGAGACGGCAGAAGACTTGGAGAAGGGTAACATGGAGGTACTGAGC
CCTGACGTCGCTCACCCTCCCAGGAGTCCCCAAATATAA
>OmyDis_1375 is within 50000 bases of: GSONMT00022813001 assembled CDS
GCATCCTTTCAGCGCTCAAACAGCCATGACAAGGTGCGGAAGATTGTTGCAGAGGAGGGC
CGTGCTGCTAGAAATCTCATTGCCTGGAGTGTTCCTCTAGAGAACAAAGAGGAGGAAGGG
AAGTCCAAAACTCATACCAACACCCATTTGAGGAACCAGCGGATCAACTCTGGTCTGCAC
AGGAATAAGAAACAGAATGCAGGCCTGGACAGCAAGAGTACAGCTGGCGCCTTGCTTGAA
AAGGGAGCAGAGAAGAGCCCCTCCAAAGCCAGGCAGCCGCGCAAGGTGGACCTGCGAGCA
CGATACTGGGCCTTCCTCTTCGACAATCTGCGGCGGGCCGTGGACGAGATCTATGTCACC
TGTGAATCTGACCAGAGTGTGGTGGAGTGCAAGGTAGGGACCCAACAGACTGTCACCCAA
CACCTCCTGTCATATGTTAACTCTAGCTACTTCAACAGGGTCCTTCTCAACAAGCTCACA
GACGATAAATATAAGTAG
>OmyDis_1375 is within 50000 bases of: GSONMT00000945001 assembled CDS
ATGAAGATCTTGGTTTTGTTGATATTTGCCGTATACTCTGTTACTTCTTTATATCCGTTT
TCCGAGGAGGGCGAATATCACTTTAAGTTATGGATGTCACAGTACAACAAGGTGTATGAC
ATGGAGGAGTACTACCACAGACTTCAGATCTTCATTGAGAACAAGAGGAGGATTGACTAT
CACAATGAAGGAAATCACACGTTCACAATGGGACTGAATCAGTTCTCTGACCTGACGTTT
GCTGAATTCAGAAAATCTTTCCTCTTGACTGAGCCCCAGAACTGTTCTGCCACTAAAGGG
AGTCATGTGAGCAGCAATGGACCATATCCAGAGTCGGTCGACTGGAGAAAGAAGGGGCAC
TATGTCACAGCGGTGAAGAACCAGGGGCCCTGTGGTAGCTGCTGGACCTTTTCCACTACA
GGCTGTTTGGAGTCAGTCACAGCAATCGCAACAGGGAAACTCCTACAACTGTCAGAGCAG
CAACTAGTGGACTGTGCTCAGGCCTTCAACAACCACGGCTGTAATGGCGGGCTCCCCAGT
CAAGCATTTGAGTACATCAAGTATAACAAGGGAATCATGACAGAGGAGGACTATCCATAC
ACTGCACATGATGACACTTGCAAATTCAAGACTGAGTTGGCTGCTGCTTTTGTTAAAGAT
GTAGTCAACATAACAAAGTATGATGAAATGGGTATGCTGGATGCAGTGGCCAGATTCAAC
CCTGTCAGCCTTGCCTATGAGGTGACCTCTGATTTCATGCATTATGATGGTGGTGTGTAC
ACCAGCATGGAGTGTCACAACACCACAGACACAGTGAATCATGCAGTGCTGGCTGTGGGG
TATAGTGAGGAGAAGGGCACACCCTACTGGATAGTGAAGAACTCCTGGGGAAGCAGCTGG
GGAATGAAAGGCTATTTCTTCATTGAGCGTGGGAAAAACATGTGTGGACTGGCTGGCTGC
TCATCTTATCCCCTTCCTGTGCTGTGA
>OmyDis_1375 is within 50000 bases of: GSONMT00000947001 assembled CDS
ATGTCATCGTGCCGCCCTGAGATGGACAACAACAATCGCAGTGCCCTCTCTGCAGCCTCC
GCCTTCGCCATTGCCACGGCAGGAGCCAATGAGGGCACGCCCACCAAGGAGAAGTACCGC
CGCATGTCCCTGGCTAGCACAGGGTTCCCAACAGACCAGAGGAATGGGGACAAAGAGTTT
GTAATCCGAAGGGCTGCAACAAACAGAGTCCTGAATGTTCTGAGGCACTGGGTGTCAAAA
CACTCTCAGGACTTTGAGAGTAACACTGAGCTGAAGCTGAAGGTGATAGCCTTCCTGGAG
GAAGTGATGCATGACCCGGAGCTGCTGACACAGGAGAGGAAAGCAGCCGCCAACATCATC
AGGACCCTGACACAGGAGGACCCAGGTGACAATCAGATCAGCCTGGAGGAGGTGACACAG
CTGGCGTCAGTAGGAAAGGCGGAAGCGTTTGAGAGCCATTCTGCCCTGGAGATAGCAGAG
CAGCTCACCCTACTGGACCACCTGGTCTTTAAGGTCATCCCATATGAAGAGTTCTTTGGT
CAAGGCTGGATGAAGAATGACAAGAATGAAAGGACACCATATATCATGAAAACAACAAAG
CATTTCAATGATATCAGTAACCTGATTGCCACTGAGATCCTGCGTTGTGACGATGTGACC
ACGCGGGTGGCGGTGATGGAGAAGTGGGTGGCGGTGGCGGACATCTGCCGCTGTCTCCAT
AACTACAATGCTGTGCTGGAGATCACCTCCTCCCTCAACCGCAGCTCTGTGTTCCGTCTC
AAGAAGACCTGGCTCAAAGTGTCCAAGCAGACTAAAACCGTAATTGACAAGCTGCAGAAG
TTGGTTTCGTCAGAGGGGAGGTTCAAAAACCTAAGAGAGGCTTTAAAGAACTGTGACCCT
CCCTGTGTACCATACCTGGGGATGTACCTCACTGATCTGGCTTTCATTGAGGAGGGGACG
CCCAATTACACAGAGGACAAATTAGTCAACTTCTCAAAGATGAGGATGATTTCCCATATC
ATCAGAGAAATTAGACAATTCCAGCAAACAGCATACAAGATTGATCATCAGCCAATGGCA
GCACAGTATTTGCTGGACAACAGCTCTGTTCTGGATGAAGAAAGCCTGTATGAAGCCTCT
CTCAGAATCGAGCCTAAAGTCAACAACTGA
>OmyDis_1375 is within 50000 bases of: GSONMT00001510001 assembled CDS
ATGGGAGAATCCTCTATCCTGGACTCCTGGGTGAATCAACGTGTCAAAATGAATGAACAG
GAGGCGCTGAACTCTATAATGCAGGACCTGGCCGAACTGCACCGCTCTAGCCGCCCTGCC
ATGACCCTATCTGACCTGGGAAAACCTAAGGCCTCTTCACCCAAAAATCAGAACGATGTG
CGAGTGAAGTTTGAGTTCAAAGGGGAGAAGAGGATCTTGCAGTTCTTTCGCCCAGTCAGG
CTGGATGACCTGGGGAACAAAGCCAAAGTGGCCTTCGGTCAGGCCATGGACCTGCATTAC
ACCAACAATGAGGTACTTATCACGATAACATCATCACCAAGTCACAGTGGGGCTGGGCGG
TATACCGTATTTTACGATGTACTGGTGTTGATGCACCGACTAGTTTGGGTTTTTAACCTT
ACCTTCTATAACGTGTTCTATAATCACACCATTAGTTTGTGTTTCTTACATCTGCAAACA
GCTAGTTTGTCTTTTGTTAGCAAACGCATCCAAAACACCTTATATTTCACCACCAGTCTA
GTAGTAAGTCTTCAGCTAGAAATGTGTGTAATTGTCTTTCATCCAGGGTCTCACTCCGGG
GACCGCAGCTCTCCCCCTCCAGGCTACATTCCCGATGCCCTCCAGCAGGTGGCCAGAAAC
GGCTCCTTCACCAGCATTAACAGCGAGGGAGAGTTCATTCCAGAAAGCATGGACCAGATG
CTGGACCCTCTGTCAATGAGCAGTCCAGAGAACTCCGCATCGGGGAGTTGTCCCTCACTG
GACAGCCCACTGGACAGTGATAACTATCCTAAGTCCCGTATGCCCCGAGCCCAGAGCTAC
CCAGACAACCACCAAGTTTACCCAGAGTATGATATTCCAGTGTTTGAGAAGTCGGGGAAA
GGGGGCACTTACCCACGGCGATACCACATTTCCTTTGGCCTTCAGGACTACAGTGATGGG
CGTAAGACGTTCCCTCGAGCGAGGCGGACCCAGGTCCACGGTTTCCATTCCCCGGTCAGT
TTCAGCCCCACAGAGCAGTCTCCCAGCACCAGCAGTGGCAGCAGCATATTCACCCCAGAC
CTGGAGGAGCCCGGGGGTCGCAGACGCAGGGGCAGCGACATCGAGCCCAACCCCACCCTC
TCCGTTATGGACATCAGCCCACCCAGCCGCTCTCCACGTGCCCCTACTAACTGGCGGCTA
GGTAAGCTGCTGGGTCAGGGTGCGTTTGGCCGGGTCTTCCTGTGCTACGATGCAGACACT
GGCAGAGAGCTGGCTGTTAAACAAGTCCAGTTTGACCCAGAGAGTCCCGAGACCAGCAAG
GAGGTAAGTGCCCTGGAGTGTGAGATCCAGTTACTGAAGAACTTGTGCCATGAACGGATC
GTCCAGTACTACGGCTGTCTACGAGACTCCAACGAGAGAACTCTGTCCATCTTTATGGAG
TACATGCCCGGGGGCTCCATCAAAGACCAGCTGAAGTCGTACGGGGCCTTGACGGAAAAC
GTGACGCGTCGATACACCCGTCAGATCCTGGAGGGAGTGTCCTACCTACACAGCAACATG
ATCGTCCACAGAGACATCAAAGGGGCCAACATTCTGCGGGACTCTGTGGGAAACGTGAAG
CTGGGGGACTTTGGGGCGAGCAGGCGGCTACAGACCATCTGTCTGTCAGGAACTGGGATC
AAGTCAGTGACTGGTACTCCCTACTGGATGAGCCCAGAGGTGATCAGTGGAGAGGGCTAT
GGCAGGAAGGCTGATATCTGGAGTGTGGGTTGCACGGTGGTGGAGATGCTAACCCAGCGG
CCCCCCTGGGCCGAGTTCGAGGCCATGGCGGCCATCTTTAAGATCGCCACCCAGCCCACC
AACCCCTCGCTGCCCGTCCACGTCTCTGACCACGGCCGCGACTTCCTCAAGCGCATCTTC
GTGGAAACCAAGCTGAGGCCCTCGGCCGACGACCTTCTGAGGCACATCTTTGTTCACTAG
>OmyDis_1375 is within 50000 bases of: GSONMT00001511001 assembled CDS
ATGTCAGACACGGAGACAAAACCCTCAAGTGGAGATGGAAGTGAGAAGAAAGATGGAGAG
TACATTAAACTGAAGGTGATTGGTCAGGACAACAGCGAAATTCACTTCAAAGTGAAGATG
ACAACACATCTAAAGAAGCTAAAGGAATCATACAGTCAAAGACAGGGTGTACCAATGAAC
ACCCTAAGGTTTCTTTTTGAAGGACAGAGAATCTCAGACAACCAAACTCCCAAAGAGCTT
GGAATGGAAGATGAGGATGTCATTGAAGTGTATCAGGAACAGACCGGTGGACTTTGGAAT
GATTAG
>OmyDis_1375 is within 50000 bases of: GSONMT00001512001 assembled CDS
ATGGCGGTAAGGATAACCTGTGAGTGGATTTGGATAACGGGGTGCGCGCTGGTGACTGTT
TGCCTTCTGCTGGAGCCGTGTACCGGTCAGTATCATGGCGAGAAAGGCATTTCTATACCA
GAACACGGTTTTTGTCAGCCAATTTCCATTCCCCTCTGCACGGACATTGCCTATAATCAA
ACCATCATGCCGAATCTTTTGGGACACACAAACCAGGAGGATGCGGGGCTGGAGGTCCAT
CAGTTTTACCCGCTCGTGAAGGTCCAGTGTTCCATGGACCTTAAGTTTTTCTTGTGTTCC
ATGTACGCACCGGTGTGCACAGTTCTAGAACAGGCCATCCCCCCATGCCGATCACTGTGC
GAGCGCGCACGCCAGGGCTGCGAGGCGCTCATGAACAAGTTCGGGTTTCAATGGCCAGAG
AGACTCCGCTGCGAGAACTTCCCCGTCCACGGCGCTGGGGAGATCTGTGTGGAGCTCATG
ACCTTACCCCCAAACATCGACATGCGGAGGTTTCGCTACCCGGAGAGGCCCATCATCTTC
CTCTCAGGCTGCTATTTCATGGTGGCGGTGGCCTACACAGCAGGCTTCTTCCTGGAGGAT
AAAGTGGTCTGCATAGACAAGTTTAAAGAGGACGGTTACAAGACGGTGGCCCAGGGCACC
AAGAAAGAGGGCTGCACCATCCTCTTCATGATCCTCTACTTTTTTGGCATGGCTAGCTCC
ATATGGTGGGTCATCCTGTCCCTCACCTGGTTCCTGTCTGCTGGTATGAAGTGGGGTCAC
GAGGCCATCGAGGCCAACTCACAATACTTCCACCTAGCGGCTTGGGCGGTGCCTGCTGTC
AAAACCATCACTATCCTGGCCATGGGGCAGGTGGATGGGGACCTTCTCACAGGGGTGTGC
TACGTCGGCATCTACAGCGTGGATTCATTACGAGGGTTCGTCCTGGCCCCCCTGTTCGTC
TACCTCTTCATCGGAACCTCGTTTCTCCTGGCCGGTTTCGTGTCTCTGTTCCGCATCAGA
ACCATCATGAAGCACGACGGCACCAAGACGGAGAAACTAGAGAAGCTGATGGTGAGAATC
GGCGTGTTCAGCGTCCTGTACACCGTCCCCGCCACCATCGTCATCGCCTGCTACTTTTAC
GAGCAGGCCTTCCGCGACCAATGGGAGAAGACCTGGCACATGCAGACGTGTAAGCGTTTC
GCGGTGCCTTGCCCGGCCAACAACTTTGCCCCGATGACCCCGGACTTCACGGTGTTCATG
ATCAAGTACCTGATGACTATGATCGTGGGCATCACGTCCGGGTTCTGGATCTGGTCAGGG
AAAACATTACAGAGTTGGTGCAGGTTTTACAAACGGCTCAGTAACAGCAACCAAGGAGAG
ACGACCGTATGA
>OmyDis_1375 is within 50000 bases of: GSONMT00001513001 assembled CDS
ATGTTCACCTTCTCTGTTACTCTCCTCTACTCTGCCCTCAGGATAAACGGGCACCTGGTG
GCCTTGAAGGTGATCCGTATGAAGACGGAAGAAGGCGTACCATTCACTGCCATCCGAGAG
GCCTCCCTCCTGAAAGGCCTGAAACATGCCAACATTGTCCTGCTCCATGACATCATCCAC
ACCAAAGAGGCACTCACATTTGTCTTTGAGTACGTACAAACAGACTTGGCTGAGTATATG
ACGCAGCACCCAGGGGGCCTGCATTCCTACAATGTCAGGATCTTCATGTTCCAGCTGCTG
CGGGGTCTGTCCTACATCCACGGTCGGAGGATCCTGCATCGGGACCTCAAACCCCAGAAC
TTGCTCATCAGCTACCTGGGGGAGCTCAAACTGGCCGACTTCGGGCTGGCCCGGTCCAAG
TCCATCCCGTGCCAGACCTATTCGTCTGAGGTGGTGACTCTGTGGTACCGACCTCCTGAT
GTCCTCCTGGGTTCCACTGATTACTCCACTGCTCTGGACATCTGGGGAGCTGGATGCATC
TTCATTGAGATGCTCCAGGGGACGCCAGCCTTTCCAGGGGTGGCAGACGTCTTTGAGCAG
CTGCAGAACGTATGGACTGTCGTAGGGGTCCCGACTGAGGAGACGTGGCCAGGAGTGAAC
GAGCTGCCCAACTTCAGACCAGGTCAGAACCTCTTCATCCCTTTCATCCTCCTCCTCCTC
CCTCATGACCATTACATTAATTCAATCTATGTGCTGCTGAGAAAATACAGTCATTCCCAT
TGGGTCAGAGAAAGGTCAGGGAGGGATTATGAAGGAGTGTGTGAGTCAATAAATGTTGCA
GTAATGATATATTTGTGTTATTTTCTGATGTATACATGTAGATATGCCTGCAGGTCTACA
TATCATATGTAA
>OmyDis_1375 is within 50000 bases of: GSONMT00044780001 assembled CDS
TCACATTGGTATTTTGTACTCAGCTATAAGTTCCAATCGTCAGTTAGAGGGTCCATGAAT
TCAACCACTACCTTCGGTCCATGTCCAGCAAGCTCAGCTGAGTCCACACAGGCAGGTGAC
AAGGCCTCTATACTGCCGTCTACTGGTGATGTCCAGGATACTAGAACATCGATAGGCTGT
GAGCAAGAGTCCAGTGTGTCTATGTGGATCTATGTGTTCCTGGGTAATGTGTTAAGAGGG
ATAGGAGAGACTCCTGTACATCCGCTGGGAATCTCCTATATAGACGACTACGCCAGGTCT
GAGAATGCAGCCCTTTACATTAGCTGTGTCCAGACCATATCAATCATAGGTCCCGTCTTT
GGCTACTTACTAGGATCCTTGTGTGCCAAGATATACGTTGACATAGGATACGTGAACATG
GAGACTATCACCATCACCCCAGGCGATGCCCGCTGGGTGGGGGCGTGGTGGCTGGGGTAC
CTCATAGCCGGGGCTATCACCCTCATGTCTGCTGTACCCTTCTGGTTCCTGCCCAAGTCG
TTGCCTATTCCCGTGGATAAGCAACTTAATGCCAACTTCACCCCAGAACAGACCCGGTTC
ATCAAGGACTCTCCCTCAGCCATGGAACATAAGTTTAGACCAGAGGAACCAGCCAACTTC
CATCAAATGGCTAAAGAATTTGTTCCAACATTGAAGAGCCTACTGGGAAGTCCAGTCTAT
ATAACCTACCTCTGCGTGACTATTATTCAATTCAACTCTCTCATCGGCATGGTAACCTAC
AAGCCCAAATACATTGAGCAACATTACGGAAAGTCAGCATCAAAAGCCAACTTCCTAATG
GGTGAGTGCTGCGTCGTTTTATGA
>OmyDis_1375 is within 50000 bases of: GSONMT00043068001 assembled CDS
ATGGGAGTGGAGCTGGAATCACTTGAACACGGGCAGCAAGATGGCACACACAGGGGACAG
TGCTACTTTGAATGCAAGGCTGGCCACGGTGCCTTTGTGCCATTCACCAAGTTGTTGATG
GCATGGGAGTGA
>OmyDis_1375 is within 50000 bases of: GSONMT00043069001 assembled CDS
ATGGACCAGGCCTTTCCCAGCCTCCAGACCCCAGCCACTGGTCAATTTGAACCCAACACA
GGAGAGCTCCAGCTCAGGGTGGACTTCTTCAGAAAGTTGGGCTACTCCCCCATGGAGGTT
CGGTCCGCCCTGCTTAAGCTAGGCCTGAGTACAGACACCAACTCTGTACTGGGGGAGCTG
GTCCGCAGTGGAGCCAGCACTAGTACTTCTAACTCAACCATCCCTGAGAGTGCCACACAG
GCTCCAGCATGGCCTCCTCTAGGACCCATGGCCCCAAGAGAGACAGACCAGCGGGACACA
GACAGTGAACTGAAACCTATCGTTATTGACGGCAGCAATGTGGCCATGAGTCATGGTAAC
AAACAAGTGTTCTCCTGTAGGGGAATTGAGTTGGCAGTGATCTATTTCCTGGATAGAGGT
CACTCAACGGTCATTGTGTTTGTGCCCTCATGGCGCAAGGAGCAGCCCAGGCCTGATGTC
CCCATCACAGACCAACACATTCTAATGGAGCTAGAGAAGAAGAAGATAGTCGTCTTCACT
CCCTCGAGACGTGTCGGTGGTAAACGGGTGGTCTGCTACGACGACCGTTTTATTGTGAAG
CATGCCTACGAGTCGGACGGCGTGATCGTGTCCAACGACACCTATAGGGACCTGCAGGGA
GAGCGTCCGGAGTGGAAGCGTTGTATCGAGGAGAGGCTGCTTATGTACTCTTTCGTCAAT
GACAAATTCATGCCCCCAGATGACCCGCTTGGTCGTCATGGTCCCAGTCTGGAGAACTTC
CTTCGGAAGAAGCCTCTGCTGCCAGAACACAAGCGCCAACTCTGTCCTTATGGTAAAAAG
TGCACCTACGGCGTGAAGTGTAAGTTCTACCACCCTGAGCGCACTCACCAATCCCACTCC
TCGTTGGCTGACGAGCTCAGGGAGAAGGCAAGGCTCTCCTCGGAAAAAGAGGACCGGAAT
CCCATGATGTCACACCTGAGGGGCCCCCAGGCCGACCCGGGATCCTTTCCCTCCTACTCT
CTGGAGAATGACCTGGAGCACAGGTTGACGTTAGAGCACCGCGGTTCCCTGAGGGAGGGT
CCCAAGAGCCAGGTAACTGAGAACATGTTGCTATACTGGGATGGGCCACGCTCCAGTAGG
AACCAGCAGGCCCGCAGCCCCACAGCAGTAGGCCAAGGACAGATGGATTGGCCCAGTATG
CTCTCCCCCTCCACTACTACTGACCTCCCCTATGCCAGCATCTCCCATGAGTGCCTGGAC
TCTGGTTTTGGCTCCTATGAGAGCCAGAGCCAGTACTCGGATGTGTCCCACGGCCACAGC
AAGGCCTTCAGGCCCAGGCAGCAGCAGGGCTTCCCCTCTGGTTCCAGACATCCAGGCATA
CATCCAGAGAGGCTGGCCCAGGACAGCCCCCAGCCCTGCAGGTACGGGGTGGGGGCACAC
CATTTCCACCCCCATCAGCACCCCCAGAAGTACTGGTCAGACCCCTTCCATGGCGGGGTC
CCCCAGGCTAGGGCATCCTCCCCCCACTCATGCTCCTCTTACAGGAATCAGCAGGAACAC
GACTCCTGGGCCCAGCCACCTCCACCTTCTGCCTTTGACTCAGAGAGAGAGGAGCTCCGT
AAGAAACTGCAGGCCATTTTCAACCCCCACCAGGTGGATACGGTCATGGAGATGTTCCCT
CACCTGATGGACGCCCAGAAGCTGGCTGCAGAGATCCTCAACCTCAAATCTCAGAGAGGT
GCCTTCTGA
>OmyDis_1375 is within 50000 bases of: GSONMT00074327001 assembled CDS
ATGATTTTTGGATTGATACCCCAGGAGTTACATGAACAGCTCCTAGACCTAAAAAACTAC
CAAAATCGAACAAATGGTGTGGAAGAGCTGAAAAAACTCCTATTTGGATTGGACTTGAAG
CCAGTCCCCTCGGACAGTATTGTGGAGTTTCTATATTTTCTCCACAGACTTCTAGATGAC
ACCAACTTCAAAGTCTTGTATGGCACTTTACAGGTGATAAACCTACTCATCCAGAAATTG
GATTACAATATAGACAAATATTTCAAACAGATAGTATGTGTGGCTCTCAAACCCCTTGGA
GACAACCGTGCTGTCACCCGGAATGAGTACATGAATGTGTTCAGGCAGTTGACTAGAATT
GTAGGGCCACAGAAAGTGTTAGACCTTGCCATTGGACACCTGAGACACAAGAACTCCAGG
GTCAGAGAGGATGTCATCAACATCATCACAGCAGCTATGCTCACCCACCCCAAGAAGGAC
TTCAACATCCCCAGCCTCTGCTTTGAAGTTGCACCATACTTGGCGGACAGCAAGAAGAAA
GTCCGCCATGCAGCCATAGAACTATTTGCTGTTTTTGACCATTGCCTTGACACAGGGAAA
AAACAGCCGCTAATGAAGGCTGTAGACCGAGTGGAGCTCAATGGGGATGTGGAGGGTCTT
ATGGCAGCTGTTCAAGCAAGAAGAGCCAGGCACATACTTCCCAGACTGTCCTCCGATGGG
ATGGTAGAATACGCCCTTCTAATCCCTAAATCAGGACAACGACGGTCACCACAGTTTGGG
TCAGGAGCTGACCTGGAATGGGTGCTCAATGGCGGGCGGATCAGCAGTGCCAAGAGCATC
AGGACGGAACCAGACTCTGACAGGCTGTATCATGGTTATGGAAGTTTGGGCTCCCTCATT
GATGACCTTCCACTGCAGAGGAGAATTGTCAGTGCAGGCAAAGGGAAGAACAAGCTTCCC
TGGGAGAGGTCAAGCCTTCCTTCCACAGTGAACATCCAGCCATGCAGTACCTCTAATGGA
AAATCCTCTGATCAGGTCATCAGTGAAGACTGCTTGTCCCTCTCCCGGAAGCTGAGTCCG
GAGACATATGTCCCCAGTTTTGGTTCTGCAGAGCCCAATAAGCCCCTGTCCTCTAGAAGG
AGGGAATCCCCCGGACGATTGAGAAGGAGTGGGAGCCTTGACTTGGACCCTGACATCTTC
AAATCGACCAACTTCTCTGACACAGAGGGAGTGGTACACAAGGCCCGTCTCCTCCCCGGG
ACCCCTGGCGTGGAGCGCACGTTCTCCCTCCCCTCGGCCCAGGGCACCTTTCTACTGCCC
TCCTACCCTCTGGCTACACTCCCCGGGGGCCTGCCGACCCCAACACTGTCCCGCCGTCAC
GCTGAATCCTCACTGTCTATGTCCAACACCTGGCCCAACAAGAGAGAGAGCAGCCCCCAC
AGACTAGACCCCAGCTCCTGGAAAGACATATCAAGTGACTTCTCATCCAGCAGGTGTTCT
CCACGGCCTCTCCGTGCCTCTCTGGTGAGCTCCTCGTCCGCCTCGTCTTTCCGGCAGGCT
CTGAGTGGGACGCGGACCGTGTTGCCTGTTTCCCGGTCTCCAGGCCTTCCCCTGCCAGAG
CGGGGCCAGTCTCAGAATGGCCAGCAGTTCAATCCTCCAGCTCCATCCAGCCTGCAGGAC
CACCTGTCTGAGAGGAACCTGGACCTGGATCAATTCAGCCTGCAGGACCAAGATCAGGAA
GATGACAACCTGGACCGGCAGGAGGTTAGGATCACTGTTACTGATGAGCTAATGTGTTGT
TGTTGTTATTTACAGATGCTGAACTCTCTGCGCTCCCTGCGCTGCAGTGCAGCTAAGAAG
AAGGCCAAGGTGAGTCTGAGTGGCTCAGACCATGACCCAGATAGCCCTGACTCAGCCATG
AAACTGGAGCTGGCTCTGGACTCCCCCTCTCAAACCTCCCCCACTGTCACCAGCCCAGCT
AGCAAGAGCGTCTACTCACCCCCAAACTCTACCCTCAACAGCACCAAAACCAGCCCTGGG
AATTCTGCCTCCTCTTCAGCAAAGCCTCACATTGCTAGACTGCCTTCTGCTAAGCTGAGG
TCTTCTGTCTCCATGGACGCCAGTGCCCTTCAAGGTACATGTGTTTGTGTGTTTTCTTCA
CTAGGCTTTGATAAAATCATACCTGAAGTAAGTGTGATTGGTCAAAGAGTCCCGTACTCG
AATGGACCTATGGAACCTGAGGAAGAGGACCGGACTAGAGAATACTCTCCACCCCCAACT
AGACCAGCCCTCCGGCAGCCAGTCGAAGCCCTGAGGTCTGCCAAAGGTCACTATATAAAT
GCATTGTACTGCTCAAGGTTTCAACTTTGTATTTATTATGGATCCCCACTAGGCAACAGC
GACTCTTTATGGGGTCCAGACGTATTAAGGCAGTTACATGCAATTAAAAACACTATATTA
CATTTCAGATTTCACAACACATTAAGTGTGTGCCCTCAGTCCACTACTCGACTACAACAC
AACATCCATAGCCCTATTAAATGTTTCAGCCCCCCCCACCAGCCTAGCCCCCCCACGGTC
CCTCCCAACCCCAGGAGCACCATGGCCCGCCTGAGGAGGGCTCCCAGTTTCAGCAATACA
CAGCCATCCCTCTCACACAGCTCAGATGAGTTGTCCCCAGGCACTCCCAGCCAGAAGAGT
GACCTGACAGAGCAGCCTGAACTACAGCCGTTCTCTAAACCTGAGCTAGCACTGACACAG
AGCTTCAAACTCCTCAACTCAGACGACTGGGAGAAGAAGATTGAGGGCCTGACCTTTCTC
CGTGGTCTGACGCTGTACCATTCAGACGTACTGCGGAACAGACTGCATGACGTCTGTCTC
GCACTCATCCAAGAGGTGAGGAACCTTCGGTCGGGTGTGTCCCGTGTTGCTGTTGGGGCG
ATGGGGGAGCTGTACACCGCACTACAGAAGGGGATGGACCAGGAGCTGGAGGCCACTGCC
AAGGCTCTGCTGCAGAAGGCTGGGGAGTCCAATGCCTTCATCAGGCAGGATGTGGACGCA
GCGCTGGACAGCATGGTGCAACATTGCACCCCCACCCGCAGCCTCAACGCCCTGCTCACC
AGCGGCCTCAGTCACCTGAACTCAGTGGTGAGGAAGTGCGCAGGTCATCACATGGTCAAC
CTGATGGAGAACATTGGCGCTGCCCGCCTCCTATCTGGAGGGAAAGACCTCACTGACCGA
ATCCTACCTGCCATCATCAAGCTGTCACAAGACTCCTCCCAGGAAGCTAGGTACCAGGGA
CGCCGGATGCTGCTGTTTCTGTCATTACACCCTGATTTTGATAAGATGTTGGAGAAATAT
ATCCCTGCCAAAGACCTGGCTCCCATCAGAGACACTGTTTTCATTCTGAAGACTAAGGGC
CTGGGAGAGATGCCCCAGGACACCCCGTCAGGCAGGGGCCGGCGTTCCCTCCCTGGCAGT
GGCACAGTTAGGGCCTCATCTCTCAGCAGGGAACCCCTCAAAGTGGTCAACAGGGAGTCT
GGGCAGTACAGCGGCAGACCTCAAGCTCACAGCATTGCAGACAAGACGGAGTACATCAAG
CAGCTCACAGCTCTGCTGGGTTCAAAGGACTTCAGAGAGCGCATCAAGGGCATCGACCAG
CTAGTGGTGGACTGCGAGCACAACCCCAACATAGTTATCGGCAGCATCTTTCCGGTGTTT
GATGCCTTTAAGGCCAGACTGCAGGAGTCCAACAGTAAAGTCAACTTGTTCGCTCTGGAG
TCTCTGCAGAAGATCATCACTGTGATGAAGGATAACCTGGCCCAGGTAGTCTACATCCTG
GTACCGGCCATCGTGGACAATCACCTCAACTCCAAGAACAACGCAATCTACAGCGCTGCC
ATTGGAGCCATCCATGCACTCATCCAAAACCTTGATAAAACCCTCCTCCTCCAGCCTTTC
TGCAGCAAGGCCCAGTTCCTGAGTGGCAAGGCTAAAGTGGATCTCATAGAGAAGGTTGCA
GATCTGGTGACAGAGCTATATCCTCGTAAGCCTCAGGTGGTGGAACAGAAGGCGTTACCC
CTGCTGTGGCACCTCCTGGGCACATCCAGCCACAGTGGCACCGTCCACGGCCGGGGTGGG
AGTGTGCGGGGGGCCACTTCCAACCTGTGCCAAGCCCTTTACACCCACATGGGGCCTGGG
CTGGCAGAGTGCGCCGCCTCCCAGGATGCCAATGTCCACAAGGGCCTCAACGAGTTCCTG
AGGACCCTCCCCTCCCCCTGA
>OmyDis_1375 is within 50000 bases of: GSONMT00074328001 assembled CDS
ATGGACCAGCAGGCCCAGTCCTATATGCTTGCCAGTCTGACGCGGCCCCACTCTGAGCAG
CTGTTGCAAGGCCTCCAGCTGTTGCGGCAGGACCATGAGCTGTGCGACATTGTGCTGCGC
GTGGGTGAATGCAAGATCCATGCCCACAAAGTGGTGCTGGCGAGCATCAGTCCCTACTTC
AAGGCCATGTTCACGGGCAACCTGTCAGAGAAGGAGACCTCCGAGGTGGAGTTTCAGTGC
ATTGACGAGGCTGCGCTACAGGCAATTGTTGAGTATGCCTACACTGGCACGGTATTCATC
TCACAGGAAAGAGTGGAGTCCCTATTGCCAGCTGCTAACTTGCTCCAGGTCAAGCTGGTG
CTGAAGGAGTGCTGCTCCTTCTTAGAGAGTCAGCTAGATGCTGGGAACTCTCAGCTACTG
CACTGTGTCCGTTTGCCTTTCCTCAGCGTTAAGTTCCTCACCCGCCTCTACGAGGCCAAC
CACCTTATCCGGGATGACCACGCCTGCAAGCACCTCCTCAATGAGGCCCTCAAATACCAT
TTCATGCCTGAGCACCGGCTCTCCTACCAGACGGTGTTTGCTCCTTGCTGTGGGAGGCAA
GGCTGGACTCTTGCCACCCTCGAGAGCATGGAAATGTACTTCCCTCAAACTGATTCATGG
ATTGGGCTTGCCCCTCTTAGTGTGCCCCGCTATGAGTTTGGAGTGGCAGTGTTGGACCAG
AAGGTGTATGTGGTGGGTGGTATCGCCACACACATGCGACAGGGCATTAGCTATCGGAGA
CATGAGAGCACAGTGGAGAGCTGGGACCCTGACAGCAACACGTGGTCCACAGTGGAGCGT
ATGGCAGAGTGTCGCAGCACCCTGGGGGTGGTGGTCTTGGCTGGGGAGCTCTATGCCCTG
GGGGGCTATGATGGCCAGTACTACCTACAGTCTGTAGAAAAATATGTCCCCAAGGTGAAG
GAGTGGCAGCCTGTGGCACCTATGACCAAGTCACGCAGCTGCTTTGCCACGGCTGTGCTG
GATGGCATGGTCTATGCCATTGGTGGCTATGGACCCGCCCATATGAACAGTGTGGAGCGG
TACGACCCCAGCAAGGATGCCTGGGAAATGGTAGCCCCCATGGCAGACAAACGGATCAAT
TTTGCTGTGGGTGTCATGCTAGGGTTCATATTTGTGGTTGGGGGACACAATGGGGTATCT
CATCTGTCCAGCATTGAGAGGTATGACCCACACCAGAACCAGTGGACAGCCTGTCGGCCC
ATGAATGAACCACGCACAGGGGTTGGCTCCGCGATCGTGGACAACTATCTCTATGTGGTG
GGGGGTCACTCGGGATCATCCTACCTGAACACTGTCCAGCGATACGACCCCATCACAGAC
AGCTGGCTGGACTCAAGCGGCATGATGTACTGCCGCTGTAACTTTGGCATGACTGCTCTT
TGA
>OmyDis_1375 is within 50000 bases of: GSONMT00074330001 assembled CDS
ATGGAGAGCAAATTCTGCATTTTGACCGACACAGAAGACCTCAGAACCCTAATTTCAAGT
ACCGAAAATAATCAGCAAATTGAAAGGACAAAGACTTTGTTTGAGGAGATCCGTGCATCC
ATCAACAACAATGAAGAAGAGGACCGTTCCTTTTGGAGGCCTGTGCTCCCATGGGGGGGT
GTCTACACCATCAAGGCGGGGAGGAGGGCCATCTCATGCACGCCTCTGTATGTTAAGATA
AGCCTAAAGAACACCTGCACAATTGACGGGTTCCTCATGATCCTCTATATAATACTGAGA
GACAACCATAGCTTTCCCCGAGAGGTGGGCATCTTTCTGGGCAGGCAGTTTGTAGAGCAT
TTCCTCTACCTGATGGACTCATATGACTACACCACCGTTAAGATGCTGTGGATCTGGGAC
AGGATGTCCAAGAGGCAGTACCGCTCAGTGATCCACCATGCAGCGTTGGAGATCGATCTG
TTTGGTAACGAACATGAGAACTTCACCAAGAACTTAGAGACAATGCTGTCCACTATGCAG
GAGAGCCTATGCACCAACTGGAGCTGTCCTGCTCGCTTCCAGGAGTTCTTACAGAGAACC
ATCATCATCAATCCTCCTCATGAGCTGCCCCATAGAGATCCCATTCAGTCAGCGGTGGAG
GAGTTCTTCTGTCCCAAAATCATTCTCTGCAAAGAACTGGGGTGTAATGGGTTGAGGGAG
TTCTCTCAGAGGGTCTTCTGCCATGGCCCACCTCCTTTTGTCATTCTCAACATGCAGCTA
TGGAAGTCTGAGGAGCTGTCCTACGTTCCTTACCATCTGGCTCTGTCCCAACACAGGTAC
TCACTGGAAGGTGCCACACTCTTCAACAAGGAAGAGCATCACTACTCTGCAGCCTTCCAG
ATAGACGGCTACTGGATGCACTATGACGGGCTGAGGAGCGACAATCTGATCCTGTTAAAC
AAGCCCCCTGAACTCCTGCTGCTCTCTTCCCTTGTCTACATCCGCGCCTCAGACAAATGA
>OmyDis_1375 is within 50000 bases of: GSONMT00074331001 assembled CDS
ATGGTGAAGGGAGATTGGGTAAAGAAAGGAGCGGTGGTCATCGACTGTGGCATTAATCAC
ATCCTAGAACACAGTGCCAAGCGATTCCTGGAGTCTCACCAGCCAGGCAAGTGGAGCATC
ACCTACATCAAGCTCAACCTGCCTGTGCCAAGTGACATCGTGATCTCACGTTCCTGCGCA
CTCAAGCCCATCGACCGGATGGCCAGGGAGGTGGGGCTGCTGTTGGAAGAGGTGGAGCTC
TATGGGAAGACCAAGGCTAAGGTGCAGCTGGACATCCTCAAACGCCTGCGGGCACAGCCT
GATGGGAAATACGTGGTGGTCGCTGGTTCAACCTCCACCTCACTGGCGATATCCATGCCA
TCACAGCTGCCAACAACCTGGTGGTGGCAGCCATTGACGCCCGCGTGTTCCACGAAGCCA
CCCAAATAG
>OmyDis_1375 is within 50000 bases of: GSONMT00074332001 assembled CDS
ATGGACCCAGACTCTCTTACCTGGCATGGAGGTACTGGAGATGCACTACACAAGCAGCTG
TTATTGTGCATACTGCATATTATCAAAAATCATGAGAAATATAATGTTTTATGGGTCTTT
GCGTCATTTTCAGTGTTGGACACCAATGATCGTTTCCTGAGGAAGATCACCGTTGGCCAA
TCACCGACTGAGAAGGGACACACTAGTTTACCATTAGTTAGTCACCTAATACTGACATGT
TCTGTCCCTCTCCCCCAGGCCCAGTTCAGTATCTTGGTGGCCAGTGCTGGATCTCACCAG
CAGCCTGGAGGACATGGGCCAGCGCCTGGCCAAGGTGGTGGCCACCAGCCGCAGCGGGCA
GCCCATCACCACAGAGGATCTGGTGTGAGCGGAGCCCTGACTGTGCTGAAGAGGGATGCC
ATCAAGCCCAACCTGATGCAGACTTTGGAGGTGGGTGGGGGCCACAGAGCCGGGGGGGCT
GAACTGTACTGGCCCGGCGACTGGAGGAGAGGGAAGCAATGCAGTGTGGGAAAATGGGTT
TTAGATTTATTTAATTGGTTAGGGTAG
>OmyDis_1375 is within 50000 bases of: GSONMT00074334001 assembled CDS
ATGGCTTGCTACATCCCAGTCAGGCAACTTTCAACAGTTGGACAGGTGGAGGTGGGCATC
GAATACCAGCACCTGCACGATGAGAGTGGATACGTGGTAGAGTGTAGAGACCGCAGTGAC
TATGCCACCTCCAGTGACGTCATGCTGAAGAAGGAGCAGAAGGATGTGGAGCTGGATAAA
AAGATCGAGGCTCTCCGCAGGAAGAATGAAGCCCTCATGAAGAGGTATCAGGAGGTAGAG
GAGGACAAAAAGAGAGCAGAGGAGGAAGGAATGGCACTGCAGAGCCCCAAGGGCAACGCA
GGGGACTTGACCATCACCATCAACAAGTCTACCACCGAGCCTCGTGTTGTGATGACCAAA
CCAGGCACGGGTGGTTCTCCCACCCCAAAGGGGGTCCAGGAGCTTGGGGAGAGGGAGGCG
GAGGGGAACCTGTTGGGCTCAGGACGGGGCAGGAGGAAGCAGCTACTGGTCACCATGGCT
GGCAACACAAAGGGTAAGAGGGTGGTGAGCGAGAGGCTGGAGAGAAGACCAGGTCCAGGT
CCCCCCGGTCTGCTGAATGTGAAGAGCCTTACAGAGGATGGCTTGCACCAGCACCTTGTG
GAATCAGCAGGCAGAGGAAAACACCAGCACACTAACACAGCAAAGAAGGACACGGGACCA
CAGGATGAAGGGGGGCAGGGAAAGGGTGTGACAGAGGAGCGTCACTGGCTGTCAGAGTGT
GAGCCTTACTACCAGAAGTCTGAGGGGCCAGGCCTGGCAGGTGACACAGACCTCACCATT
CCCACGTCCAAAGAGGAGCAGCAGGAGTACCTGCGCTGGAAGAAGGAGCGTGAGCAGATC
GACCGGGAGCGTGTGGCCCGCCACAGAAATGCCAATGGCCAGTGGAGGCGGGCATGGGAC
ATGGACAAAACAGAGAATATTGATGTCCACATACTTTTGTATATAGTGTATAACCTGCAT
TATTTGATTTTGAAACCCACTATTTGGCTATGTATTGAGGCACTATCCTTTCAGACAAAA
CCACGGGGCAGAGACAAGGGGGTTAAAAAAGTGCCTGTGGTCAGCAGTAAAGCCAAGGGC
AAGGATCGGCTGACTGGCAGGGCCAGGAGATGGGATGCCAGCGAGGATGGGGATGATTTG
CAGGCCTCCGAGACAAGTTTGGAGGAATTCTTAGAAGAGCTTGATGCTTTGGGTGGACCT
GACGTAGACGACTCCACTGCAGAAACTCCAGAGGTCAAAGATGTTTACCTCAAAATTGAG
TCTTTCCTGACCCCGGATGTGGTGAAGACTGAGGAGGTGAGTGGACCCGTCAATCCTGCC
CTGGACCAAGCCGACTGGCTCCACGCCCCAGCCGACACCTCAGAGGAGGGTACACCCAGA
CAGGAGAAGGCTAAGGAATCGTCCCCTCGAGCTGCAGAGAAGAAGGTCCGCTTCTCGGTG
GAGCTCAATGGGCCCGGGGCCTACGAGCAGACACCGGGGCAGGAGGGCTCTGAGCTTTCC
GATTCCTCCAAAACAGAGTGTGCTGAAAGCGGCCATGACAGTGTGCTCACCCCTGTTTTT
CCCACTTCACACAGCAATGTCGAAGATGCTGCCCCTCCACAGGAGAATGCTGTCCAGCCT
TTAGAACACGCTAAGAGCAATAGCAACAGAAATACAGAGGAACTGATTGACTCTAGTCTG
TCTGTTCTGAGGCTGGAGTCAGGAGAGACTCACCCAACCCACACCACCAGCACTGACAAG
GCAAGAGAAAATGGGGAGATTGCGTTCTCTAGGGCCACCTTCTACCATTAA
>OmyDis_1483 is within 50000 bases of: GSONMT00036050001 assembled CDS
ATGCCGGACTTCCAGCGCAGTGTCCGGTTGCTAGGGCGACGACCCTCCACGCAGCAGTTC
ATTGACACCATCATCAAGAAGTATGGCACCCACATCCTCATATCAGCCACCTTGGGAGGC
GAGGAGGCGTTGACCATGTACATGGCCAAGAACAAGCTGGACAGAAAGCTGGTCAACGCC
ACTCAGAATGTGGAGGCCCTGCACCAGCTGGCATCCTCATACTTCATCGACCGAGATGGC
ACCATGCGGAAACTCCATGAGATCCAGATCTCCACCAATGCCATCAAGGTGACAGAGACT
CGCACGGGCCCGCTGGGATGCAGCAGCTATGATAATCTGGACTCAGTGAGCTCCGTCCTC
CTGCAGAGCCCAGAGAGCAAGCTCCATCTGCAAGGTAAACATACCCAACTGTATCTCTTA
TCGTACTTTCACTACGGGAGGCTACATTGGCTGTGGGGAGGGGTGTTAAGGTCGGGGTCA
GTCCATTCTCCAGTCCATTTAGGAAAAACACCTCTTAGGGAGTTTTGCACGATTTGTGAA
ATTCATTTGAATCTATTTTGA
>OmyDis_1483 is within 50000 bases of: GSONMT00002628001 assembled CDS
ATGGGAAATTCAAAAGAAATCAGCCAAGACCTAAAAAAAAAAAAAATTGTAGACTTGCAC
GGACCATCCTTGGGAGCAATTTCCAAATGCCTGAAGATGCTGGAGGAAACAGGTACAAAA
GTATCTATATCCACAGTAAAACGAGTCCTATATCGGCATAACCTGAAAGGCCACTCAGCA
AGGAAGAAGCCACTGCTCCAAAACCGCCATAAAAAAGCCAGACTATGGTTTGCAAATGCA
CATGGGACAAAGATCGTACTTTTAGGAAATGTCTGGTCTGATGAAACAAAAATAGAACTG
TTTGGCCATAATGACCATCGTTATGTTTGGAGCAAAAAGGGGGAGGCTTGCAAGCAGAAG
AACACCATCCCAACCGTGAAGCACGTGGGTGGCAGCATCATGTTGTGGGGGTTCTCTGCT
ACAGGAGGGACTGGTGCACTTCACAAAATAGATGGCATCATGAGGACAAAAAAACATGTG
GATATATTGAAGCAAAATCTCAAGCTTGGTCGCAAATGGGTCTTCCAAATGGACAATGAC
CCCAAGAATACTTCCAAAGTTGTGGCAAAATGGCTTAAGGACAACACAGCCAATGTATTG
GAGTGGCCATCACAAAGCCCTGACCTCAATCCTATAGAAAATGTGTGGGCAGAACTGAAA
AAGCGTGTGCGAGCAAGGAGGCCTACAAACCTGACTCAGTTACACCAACTCTGTCAGGAG
GTATGGGCCAAAATACACCCAACTTATTGTGGGAAGCTTGTGGAAGGCTACCCAAAACAT
TTGACCCACATTTAA
>OmyDis_1483 is within 50000 bases of: GSONMT00002631001 assembled CDS
ATGAACAGCATGTCCCCTGAGGTTGCACTGAACCGCATCTCTCCTGAGCTGCGCCCCTTG
TTGTGCAGTGTGGTGCGGAATGGTCGAGTGGGCCTTGACTCCACCAACTGCCTGCGTGTC
ACAGACCTCAAGACTGGGTGA
>OmyDis_1483 is within 50000 bases of: GSONMT00002632001 assembled CDS
ATGACGGAGGAGGCTTTCGATGTGGTGGTGGTGGGTTCCTGTATGACTGACTTGGTCAGC
CAGGCACCAAGGCTACCCAAGGCGGGAGAGACCATCCACGGTCACAAGTTCTTCATTGGT
TTCGGAGGCAAAGGGGCAAACCAATGTATTCAGGCTGCTAGAATGGGAGCCAAGACTGCC
ATGGTCTGCAAGGTTGGCAAAGACTTCTTTGGAGAAAACTACATCCAGAATTTCAAGGAC
AATGGTGTATCCACAGAGTTTGTGGGGCAGACGGTTGACTCGGCCACTGGTGCTGCCTCC
ATCATTGTCAACGATGCAGGTAAACGAGGGCCGTAG
>OmyDis_1483 is within 50000 bases of: GSONMT00033389001 assembled CDS
ATGAAGGAGGCTCAGGCAGTGTGTCAGCGGTTCCGCAAGAAGACAACCTTTAGCAACAGA
AACTCCACAGAAGAGGAACTCCACGCTGAAGTCTGCTATGCAGAATGTCTCCTGCAGAGG
GCAGCACTCACCTTCCTTCAGGATGAAAACATGGTCAGTTTCATCAAGGGAGGAATTAAA
GTGAGGAATAGCTACCAGACATATAAAGAGCTTCATACGGTCCTCCAGTCCTCAAGCTAC
GTCCATGGTGACAATCATGGGCATTTTGAAGGCGGGGTCAAGCTTGGAGTGGGATCCTTC
AACCTGATGATCTCCATGCTGCCCACTCGGACCCTAAGGTTGCTGGAATTTGTGGGTTTC
TCTGGAAATAAGGAGTTTGGCTTGCAGCAGCTGACGGAAGGCGCAGCAGGGCAGACGTTC
AGGTCCTTCCTGTGTAATATGCTGCTGCTCTGCTACCACACCTTCATGAGCTTCATCCTG
GGCACTGGGGAAGCGGATGTGGAGGATGCAGAGAAACTCCTTCAGCCATATCTCAAACGG
TATCCTAAGGTCAGTGAGAACATTGTAGCATGTACACTGAGTATACAAAACATTAAGAAC
ACCTACTCTTTCCATGATATAGACTGA
>OmyDis_1483 is within 50000 bases of: GSONMT00033390001 assembled CDS
ATGATTCTGACTACTACCAAAATGATTTTGTATTTAGACTCCAAATCTGGCCAGCTGTCA
CGTGTGTGTGTGTGTGTGTGTGTGTGTGTGTGTGTGTGTGTGTGTGTGTGTGTGTGTGTG
TGTGTGTGTGTGTGTGTGTGTGTGTGTGTGTGTGTGTGTGTGTGTGTGTGTGTNNNNGTA
CGTGTGTGTGTGTGTGTGTGTGTGTGTGTGTGTGTGTGTGTGTGTGTGTGTGTGTGTGTG
TGTGTGTGTGTGTGTGTGTGTGTGTGTGTGTGTGTGTGTGTGTGTGTGTGTGCTATAGTG
CGCTTTGAGGAGTGCTGTGAAGCTCAGCAGCAGTGGAATCAGTTCCATCACATGTGCTAC
TGGGAACTGATGTGGTGTTTCACATACAAGAGACATTGGAAGATGGCCTACTTCTATGCT
GATCTGCTCAGCAAAGAGAATGCATGGTCCAAGGCAACATATGCGTATATGAAAGGTGCC
TACCTCAGCATGCTGACCAGGGAGGAATGCCAACCATTCAGGGAGAGCGAGGTAGCGCTA
TTCAGGCAGGTACATGGGCTTAAGCAGAAAATTGCTGGAAAGTCTTTGCCAACTGAGAAG
TTTGCCATCCGAAAAGCCCGTCGCTACCTGACTGAGAACCCAGTTACACTACCTGCACCT
CCTCTGGAGATGATGTATATCTGGAACGGCTACACAGTCATCGGGAAACACAAAGACCTG
ACAGAGGGCATGCTGAAAACACTGGACGAGGCACAGGCGAAACTCGAAAGTAGCCCAAGG
ACCGAGTTCTCCATAGACGACCAGTGTTTGCTGAGCCTGCTTAGAGGTCTCTGTCTGAAG
CACCTGGGACACCAGGAGGAGGCTGAGCACTACTTCACCCTTGTCCTCTGCAATGAAACA
CAGATCAAGTTTGATCACTACTTGGTTCCCAATGCACTGCTGGAGCACGGGCTGCTATGT
CTGGAACAAGGGAGGAAGGAGGAGGGAATCAAACTACTGGAGACAGCCAAGCAAAGTTAC
AAAAACTACTCCATGGAATCGCGGACACATTTCAGAATCCAGGCTGCTTTGCACAAGGCC
AAGGCCACAGGCGAGAATGGAATTCACACCATGCCCTCCAGC
>OmyDis_1689 is within 50000 bases of: GSONMT00046706001 assembled CDS
ATGATCCCATTCCTGATCCTGAGCGTTTATGATTACATTCCTGATCCTGTTTTCCCAGGA
GCGTTTTATGATTCCATTCATGATCTTGTGTTCCCAGGAGCGTTTATGATCCCGTTCCTG
ATCCTGCTGGTTCTGGAGGGGATTCCACTGCTGCACCTGGAGTTTGCCATCGGACAGCGC
CTCAGGAGCGGCAGTGTCGGAGTGTGGGGCTCTGTCAACCCTTACCTCACTGGCATTGGT
ATTGCCTCCATGTTGGTATCATTCCTGGTTGGGATGTACTACAACACCATCATGGCCTGG
ATCATGTGGTACCTCTTCAACTCCTTCCAGGACCCCTTGCCTTGGAGTCAGTGTCCCCTC
AATGCAAACAAGACAGGTCTGGTGTCAGAATGCGCACGGAGCTCCTCAGTGGATTACTTC
TGGTACAGAGAGACACTGAACACCTCTACGGCCATAGATTTATCTGGAGGCCTTCAGTGG
TGGATGGTGCTAGCCCTGGTGTCTGCCTGGACCTTACTCTATGTCTGCTGTATCAGGGGG
ATTGAGACTACTGGCAAGGCTGTGTACATAACATCCACTCTGCCCTACTTGGTGCTCACC
ATCTTCCTGATCCGAGGACTGACTCTCAAAGGTTCTCTGGATGGAGTCAAGTTCCTCTTC
ACGCCCGACGTGAATGAGTTGATGAACCCGTCTACCTGGCTGGATGCAGGGGCACAGGTG
TTCTACTCTTTCTCCTTGGCCTTCGGAGGTCTCATCTCATTCTCCAGCTACAACTCTGTA
CACAACAACTGTGAACAGGATGCTGTCATCATCTCCATCATCAACGGAGCCACCTCCGTC
TACTCTGCTACCGTCATCTACTCCATCATAGGCTTCAGGGCCACGGAGAAGTTTGACGAC
TGCTCGGATGGGTAA
>OmyDis_1689 is within 50000 bases of: GSONMT00033656001 assembled CDS
ATGTCTGGTCTACAGTGCCTTGGTGAAGATAACATCTGGTTTGAGAAGCCCCGCTACGAC
GAGGCTGAGAGACGCTTCTACGAGGGAGCCAATGGGCCCTCCACACACTCACACCACCAG
GTAAAGTCAGCGCTCCAAGGTAGAGGACGATCTCGTCCCCAGAAGCGCCAGCACAGGAAT
TCTTCCTCAGCCAGCGGGGACCAGGAGTTGGTGTCTCGTATGAAGAGTCTGGAGCTGGAA
AACCAGGGACTGCACAAAGTGGTGGAGGATCTGAGAGCAGCCTTGTTCAAGCTGGAGAAC
AGAGTCCGGGTTCTGGAGAGGAGCCCAGCTATTCCCTGTGCCAAGGCGGTGACTGTTCAG
TCTGTGAAGGTAGAGGAGGATGATGATGATGAGATGGACCTCTTTGGGAGTGATGAGGAG
GATGAAGAGGCAGAGAGGCTGAAGGAGGAGAGAATCGCTGCTTACGCTGCCAAGAAGTCT
AAGAAACCAGCACTCATCGCCAAGTCCTCTATCCTGCTCGATGTCAAACCT
>OmyDis_1782 is within 50000 bases of: GSONMT00001469001 assembled CDS
ATGTTTTGNNNCTTACCGGTGGTATTAACGTCTCATCAGAGCGGTGCTGGCTGCCCAGAC
TCTCTCATAACGGAGTTGCATCACTTCCGAGCCCTAGGTGATGAACAGTATGAGCGGTAC
CAGCAGTATGCAGCCGAGGAGTGTCTCCTCCAGATGGGAGGAGTGTTGTGTCCAGCCCCT
GGATGTGGAGCAGGCCTGCTGCCTGAGGAGGACAAGAGGATGATCCAGTGTCTGCTCAGC
AACGGGTTGGGATGCGGGTTTGTGTTCTGCCGTGACTGTAAGGAAGGATTCCACGAGGGG
GAATGTCATGTGAGGTCATCACCTGTCTCAGGAGGAGCCCTGCAGGGTTATGTAGTGGAT
GAGGAGGCAGCTCTTCAGGCTCGGTGGGAGCAGGCCTCGCAGGAGACTATAGACGAGACC
ACCCGTCCATGTCCACATTGCAAGGTCCCAGTGGAGAAGAGTGGTGGCTGTATGCACATG
GTGTGTCCCCGTGCCCAGTGTAAGTTTGAGTGGTGCTGGATCTGTCGTGTGGAGTGGAAC
AGGGAGTGTATGGGCAACCACTGGTTTGGCTGA
>OmyDis_1782 is within 50000 bases of: GSONMT00001470001 assembled CDS
ATGTGTGCATACGAGAGTTGCATTCATCCTTACAAGATGTACTATCACCTTGCTGGGTTA
TTAATGTATAAGGTGAACAGCTCTACTACATGTTCACGTGAACATGCAGCTGACACTGGC
TGTGACCTCCCAGAGCAGAGTACCGTGCACGTGGTGCTGCCTCCCCCGGGGTCGGGCCGG
TGCTCTGACCTGGCCCTGCAGCACCGTCTGGGTCGAGGGGTGGACAGCCTCACCCGCCTG
GACCTCACCGCCTCCCGCCTGCCCACTACCTCTACCGGCCTGGCTGTCATACTGGAAACT
GATGACGAGCAGAGAGCCAGGGAAGAGCCTGAACACACAGAGCCCAGACCTCACAGCAGC
TTCTATGTGTACTGCAAGAGTGTGTGCCGGGCCATCCAGCCGGGGAAGCTACGCGTGCGC
TGCCGAGCCTGCAAGCAGGGAACCCTCACCTTGAGCCGGGGCCCGTCATGTTGGGACGAT
GTCCTCCTCCCAGAGCGTATCCATGGCGTCTGTCAATCAGAGGGTTGCCTTGGCAGAGTA
GCGGAGTTTTACCTGAAGTGTGCTGCCCACCCAACCTCTGATGATGACACGTCTGTGGCC
CTGGACCTCGTCATGCCCAATGTGCGGGATGTCCCATGCATTGCCTGCACAGATATCATG
AGTCCAGTGTTGGTGTCCCAGTGTCCAGACCGCCATGTCATTTGTCTAGACTGCTTCCAC
ATGTACTGTGTGACCCGCCTCAACGAGCGACAATTCATCCACCACCCAGATGTCGGCTAC
TCACTTCCATGTGCAGGTAAACTTGTGTGA
>OmyDis_1782 is within 50000 bases of: GSONMT00008613001 assembled CDS
ATGTGGCGGGACTACCATAACGAGTCCAGCCTCAATGCCCACCTGCACTCTATCATGTGC
TGTGCAGATGAGCGAGACCGGGTGCAGAAGAAAACCTTCATGAAATGGGTCAACAAACAT
CTCATCAAGGTGAGGAAGCACATCACAGACCTGTACGAGGACCTGAGAGATGGACACAAC
TTGATCTCCCTCCTGGAGGTCCTCTCTGGAGTCACCCTGCCCAGAGAAAAGGGTCGCATG
CGATTTCACCGGCTCCAGAATGTCCAGATCGCCCTGGACTTCCTCAAACAGAGACAGGTC
AAACTGGTGAACATCCGGAACGATGACATCACAGACGGCAACCCCAAGCTGACACTGGGC
CTCATCTGGACCATCATCCTGCACTTCCAGGTCTGTGCTGCTCTATGTGTTCTAGTTCTA
TGTTGCGCTTTGCCACCCTGCTCCGTACATTGTTTTGTGTTGTGTTTTTGGGTTGTGTAC
ATGGCACGCTGGCTACTTCCTGTTGACCTCTGGCCAGGTCCACCTCACAAGAGGTGTTTA
ACCTCGAGGGTCTTTACCTGGTTTAATAAAGGTTCAATGAAAATGAATCAATAA
>OmyDis_1782 is within 50000 bases of: GSONMT00008615001 assembled CDS
ATGCAGTATGTCGTATCCGGTCCAATCACCAGCTGCAGTTTTCTAAACAGGTTATGGGTT
GCAGGGGTAACTGAGCTACATAGTACAGTACCTGGGGGTCAAATGGTAGTGAGGCTGTGC
TTGACTCGTTTATCGTTTATTGCCATAAGTTCAAATATTCACTTACTTTGTTTCTCTTCA
CAGAGCCAAGCTGTCATTGGCGGAGTTATTGACCTGGGCACCATGGAAACTGTCCCAGTC
TTCCAAGCTGCTCAGCGTGGCCTCATTGATCAGGACACCTGCCATGTCTTATTGGAGGCC
CAGCTCACCATGGGTGGGTTATTTCAGCCTGTCTCCCCTGTGAGCCTATCACTGGAAGAG
GGCTTCAACTGTGGCCTGATTGATAGTCTCATCAGCCAATCCCTAGCAGAGCTGGAGAGT
GCCTTGCATCTTGTCGACCAGACAGAACAACTGGAGGGCCAGCTCCTTCCAGTGGCCGCA
GCCATGGAGGAGGGCCTTATCAGAGAGGAGTTGGGGCTGCGTATCCTGGAGCTGCAGATG
AACACAGGAGGCCTCAGGGAGTTGGGAGGAAGAAGACTGACCCTGGATAGTGCTGGAGAG
ATGGGCCTGCTGACCCCAAGGGTCTACACCAAGCTCAGGTCACGGGTCAATCGGCGGGAG
CTCGTTGACCCTAACACAGCAGAAAAGCTGAATCTGTCCGAACTGCAGCAGCGCTGTGTC
CTCAGCGATGACACCGGCTTGTATCTGCTGCCAGTCAAACAGCAGCCAGGAGGCACCGTC
TGCCTCGCTTCCGGCAGGAAGGTTGGGATCTTCCGTGCTGTCCAAGAGAATCTGATTGAC
AGGCAAGTTACGGTGAGATTGCTGGAGGCCCAGCTATTTGCTGGTGGGATTGCTGACCCC
CGTACGGGACGCCGCCTGACTGTGGATGAGGCTGTGCGTCACAATCTGATGGACCAGGAC
CTGGCCTGTGCCATGCTGACCCGCCAGCTGCAGAGTGGTGGGATACTAGACCCTGTAAGT
GGGGAGCGCCTAGGGTTGGAGGAAGCCATCCAGAGGGACCTGCTCTCACCTCATCTGGCC
CTGCTGGTGCTTGAGTCCCTCTGGGCTTTTATGGGGATGCTCTGGCCTGAGTCAGGGGAG
CTGCTGCCCATTGCAGAGGCTCTACAACAAGGGGTCATCTCGGGAGAGCTGGCTCTGAAC
ATCCTGAGACAACGCCACACGATAGGTGCCCTGTACCTTCCTGAAACCCCCAAGGTCGTG
TCCCTGAATCAGGCTAAGGAGGTCCTTGAACCCAAAGTGGCTGAGATTCTGAAAGAGATT
CGGATCCCAGATGTGCTACACAACATGAACCAGTCAGGCTCCCCAAATCTAAATCGCCTA
AGCTGGGGTTCCACTGGGTCATCCCCTCCCTCCTCACCACCTGCCTCTTCCCCAGAGCAC
ACATGTTTCCCCTCATTTCTGGAGGAGATGGCCCCTGAGGAACAGGCACATCACCGCCTG
CTTTTCCATTTAATGACCCACAGTTATATAGATGCACATTCTGGCCAGCGCTTAGTGTTG
TTCGAGCCTGAGCTGGTGGAACTTGTCAAGGCTGCTACTGGTCTGATCAATGTGGATCCT
ATACCTGGATTTATGGAAGTAGTGCCAATTGTAAGTTTGGTGGATAATCAGCAGACAAGG
GAAATCGGAGAGGTCCAGGAAAAGAGTGCAAAATTCAGCTCGTCTGAAAAATATATTTCC
TCCAGAAAGATGGTAAAAGAAGCTGATAGTCAAGGATGGGATGGTACATCTGACATGATA
TTGCAGGCTAAGCAAACTGGAATTCAGGAGATGGGACAGGTAGACGTTGACTCAACCATG
ATAATAAGTGAGAAGGTAGATGGAGGTGTACATAGAGAAGTAAAAGGTGAAAAGGATGAA
ATTGTTATTTTTGAAAGTGTCCAGCCCTCAGCTGGACTACCAGAAAAGCAATTAATTACA
GGCTCGTATGAAGAGGGGCTGGTAGAGATTGAATCAGAGGGAGCAAGAGATAGAGGTCAC
AAAAAGACAAAGGATACGGACTCACTCATGGGCAGTACACTTGTAGAAGCCTCAGAAATG
TACTCAGTACCATTTAAGACCAAGGCAGAGACTCTGATGCCAACCCAATCTGATGCCAAC
CCCATTCCACCATCAGAGACTAATGAAAATGAGAGCATGCCTGTGAGTGTTGGAGTTAAA
CATACTATGGAGGATGCTCAGAGGGTCACAGTGAAGACCCCACCCCAGGTTATGAGTTTA
GAGGCAGCAGCAGTGAAGAGTGAGGAGGATGTTGAGCTGGAAAGGTTGACCTCAGAGCTT
CACCAAGGGGGTCTACTGATGGAAGGAGGGCAGCGGCTTCTCCCAGATGAAGCCGTGGCT
CAGGGGGTCCTCCCTGGACACACTGCAGTCAAGCTGATGGCCAAGGCAGGACTTTTCGGA
GGTTTCCTGGATGTCAGCGCATGCGAATCTCTGAGCATGGAGGATGTGATGCAGGAGGGT
CTGCTTGACGAAGACCTCATGTGGAGTGTGCTGAAATCAGAGAAGACCCTGGCAGGGGTA
GTGGATGTAGAGAAGGGGAAGATTTGTACCCTGAAGGATGCTGCTCAGGCAGGCCTGATA
GACTCCAACACAGCTGCTCGGCTCCTGGAGGCCCAGGTGGTCTCAGGGGGAGTGGTTGAC
CTGCGACGGGATAAGAAAGTGTCTGTTACCCTGGCAGCCAACCTTGGGCTGATAGAGGAG
GACCAAAGAGAAAAGCTAGTTGCGTTGGAGAAGTCATACCGTGGAAAATACTCAGACCCA
GATTCAGCGCTAACTAAAGCAACGTTGCAGCTGCAAATGGATGGGGTTGTCGATCCCAAA
ACGAAGTCACCTGTTCCCCTAAAGCTGGCCCTTGAAAGAGGTTTGCTTGGGCAGGAGGAA
GTCTATCAAGCCTTGTCCCAGCAAGTGGCAGCGGGTGGCATCGTGCACCACAACTCTGGA
GTTAGACTGTCAGTTGCTGATGCTTTGCTGCGAGGTCTGGTAGACCGTGCCATTGCCCCA
GAACTGGGGGAGTTAGAGAGAGCATGTCAGGGGGAAGTCGCCCTCTCTTCAAACCCAGAT
GCTGCCCTCCTCCAGGCATCCACAGGTGCCATTTTGGACCCTGATTTAAATTGTAGACTT
ACATTGACAGAGGCTGTCTCCGATGGTCTGCTCGATGAGAGCACTGCCAAGAAAGCAATG
GTTTCTCCAGGTGTAACACAAGGTTTGTTGGATCCACAAAGTGCCCAAATTGTGCCTTAC
TCAGACCTTGTAAACCAAGGCAAGATTGACATTAAGAGTGGAAAGCGCTTCTTGGAAGTG
AAGCCTTTCAAGGGAATCCAGGATAAACAAACAGGTGAAATCCTGAATTTAGCTGAAGCA
ATTGCATCTCAACAAGTTGATCCGGTCCCAGCGCTCAGAATGTTGCAAAGCCAGGCAGAC
ACTGGAGGGATTATTGATATTTCCAATGGAGCTAGGCTCCCTCTGCCTAAAGCCTTTAAG
AAAGGGCTGGTGGGAGAACATATGGCCAGGCTCATTGCCACCAACCAGGTTCTGAAAGGG
GGCTTGTTTGACCCTTCCACGGGGCAGAGAGTCTCTAGCCTGAAAAAAGCTGTCAAATAT
GGGCTTATATCCAGAGAAATGGCTGCAGAGCTCCAGGGCAACTTGGGCTCCATGGACGTA
GAATGTGACGATGAGGATGGTTCAACACCCATTGCCTCTTCAGATGGGACCTATAGTCCT
GCAGTCACATTATCAATATCCAGTCCAGACAGCCAAACCAAAATAATTATTGAAAGCTCT
GAAGTTATTTCTCCATCCCCACATCCAGAAGAGTTAGAAAAGGGGTATAACCCTTTGATG
ATCACAGAGGACATTGTAAAGACTCTAGAAGCTGGAACATTCAAGCAGTCAGAAGATCTG
CAACACCATGGCTCTGTACACATTGAAGAAGAGATGGAAGATGGAGAGGTCTCATTTGAC
ATAGAGTCAGACCAGTCAATCAATTTGTTGGCTCAGTTTGCAATCAATGCGGAGAAAAGG
GTTCAGCGGGCCCTTCAGGAGATGGCGACTCCGCAAGATGTTACTGTTCGACCACCAGAA
AATGATATCAAAAAGGAGTCTAGACCTGTGGGGGAAAGTAGTTCAGTCTTGCAGCAGGGG
CAGTCTGCTATGGGCAAAGAACCACGGATGGACTCGACAGGGGCCATTGGCAGAGAAGGT
AGGGATCAACAGGGCAACATAGATATTTCTACACTAGTTGATAGAGATGAAGGGAAGACA
AATGTGGTAGAAGACAGTACTGAGAGTGTGGTGGAGCAAGGTAGAATAGAGGTTGAGAGG
GACACAAAGATTGAGGTCACAGAGCGTGATGATCTTGGACATGCATCACCCCCTTCTAAG
GAGGCTGAAGGTAAGAGCAAAAAGAAGAGGAAGAATAAGAAGAAAGGAAAAGGGGAGGTT
GACATTGAGCAAAGACCCTCAGAAGAAGCTGATATTCAGAAAATGGAAAACAAATACCAG
AATGTACAATCTAAGGATAAGGGTGTTGAGTCCACCAGAGGTTATGTTACCCCACAGGAG
AAAGAGGAGTCCCTTGTGCAAGATGTTCAATCTGCACTTGAAAGTGCCAGGGCACGGACT
GTTGAGAGGTTTGGAGATCCAGAAGATATTGGCAAAGTAAGGGAAGCTTCTGCTGTTCCG
CTTGGAGTCATAGAAGATGCTCTTGAGGTAGAGAGAGATGGTACAGAGTATAAGGTCTTT
GAGGACCAAAGACGGGTGGAGAAGAACAAAACATCTAAGATACCTATGGCATCAGAGAAG
GTTGAACCTGTGACAGAAGAGATACCATCCATCCATGATAAAGCAGGTTCTGAAGTGACA
GTAGCGAAGGGTGTTCTCGACAGCTTAGACAAAAAGTCTAAGACACCCATAGTAGCAGAA
AAGGTTGAATCTGTGGCAGATGAGCGATCGTCCATCCATGATAGAGTATCCATTCATAAT
AGAGTTTCTAAGGATGAGCAAATGCGGGAGGGCGAGCACATTGTGGGAAAGAGTGATTCA
GATGGGGAGAAGACGGTTTCTCAACAGACTGGACAACAGGAGCATAAGGATAGAAAAGAG
GTGGAATTCACTCTGAAAACCCCCCAGGCAGCAAATGACAAAGAGGCCCTTTTACGGAAG
GCAAAAGAGAGTATCCTGAGGAAGGTGTTTGGGCGAGGTGTTAGTGAGAAGCAGGCTGCA
GATGAGCTAGAGGCACTGCGTCAGGGAGTGGGGAAGAAGGAGAGTTTGGTGACATCTGTA
GAGGAAGTTAAGACTGTAGGGAGTCCTGAGGTTTCACCAGAAGAGAGTAAAGGAATTGAC
AAGAAGGAAGGAGAAAGAGAGAAAGTTCTGCCTCACCATTCTATGATTCCTGTAGCAGCA
GAGGAAGTGGAAAAAGCTCTGCCATGCCAGGTTAAAGCAGGAAGGAAAGAGGAGAAAGTT
CTACCAGACCAGGCTAAAGGAGAGAAAGAGGAGAACGTTCTACCAGACCAGGCTAAAGGA
AAGAAAGAGGAGAAAGTTCTACCAGACCAGGCTAGAGAAGGGGAGAAAGAGGAGAAAGTT
CTACCAGACCAGGCTAGAGAAGGGGAGAAAGTTCTACCAGACCAGGCTAAAGAAGGAGAG
AAAGAGGAGAAAGTTATACCAGACCAGGCTAGAGAAGGGGATAAAGTTCTACCAGCCCAG
GCTAAAGAAGGAGAGAAAGAGAAGAAAGTACTACCAGACCAGGCTAGAAAAGGACAGAAA
GTTCTACGAGACCAAGCTAAAGAAGGAGAGAAAGAGGAGACTGTTCTACCATCTCAAACA
GACCAGCTTAAAGAGATGATGCCGGGAAAGAAAAATCAGAAGAACAGAAAGTCTAAGATG
CATAGAGTGGTAGAAAAAGTTGAACCTGCGACAGAGGAGAAGCCATCCATCCACAATAGA
GCAGATTCTGAAGTGAAATCCACACCGGCTGATCTTGAGAACTCAGTCTCTGGGGATGAG
CAGAAGCTTGAGGAGCAGCAAGACAGTAAATCAGAGGAGCTGAACAAAATGGCTGCCTCT
ACCAAGAGTCTTAGTGGAGTTGACGCCAATCAACAAAGATCAACCCACACCACTGCACCG
TACCAAATCAATGCACATCTTGAGGAGAAAACTGAGTATATTTCTTTGAGGAGAGAAATT
GACCCACATGGCAAGGAAATTGAACAATTTAGGATTGGTACACCTGAGAAAGATGTCCAC
CTAGACACCCCTCGTGTTATTGACGTTGTGGATGCCTCTCCTGAAGCCCTTGTATCCATG
TCAGGTGCCCATCTGGTCAAGGCCTCTGTGGCTCCAGGTACCCAGACTACTAAGACCACA
GAGGAAATTGATGCACATCTGGTGAAAGATACTGAGGAGGACAGGTCTCTGAGCAAACAA
ACTGATCTTCCTGGCAAGGACATTGAACAACTAAGAATTAGTACACCTGAGGAGGCATAT
TTGGCGCCTGCTACCCAGCCAGCAAAAACTACTGGCAAAGGGAAGAAGAAGAAGCAACAG
CAGCAAGAACAACAGCAGGAGCAGAAATGTGACAGTCCCACTGAAACTGAGTGTAAAGAG
GAACAGCCCCTTGAGGAGTCTACAGAATCAGGACAGTCCTGGTCTGACGAGAGCCCACAG
TCTGATGCAAATGAGATGGTTGAATCTGATACAACAGAGGTACCCGAATCTGATACAACT
GAGAGCTGGGAGGAGGAGGATGGAGAAATCCAAGAATTGGAGATAAGGAAAGATAAGGGC
CCAGCTAAGACAGGAAAGTCCTCGTTGCTCCGCCAGGAATTCCTGGAACATGACCAGCAA
ATTGTGGCTCTGCTCTCTATGGTGAGACACATCGAAGTTCGCCTCAAGCAGCAGCAGCAA
CAGTCGATTGGTCGCAGTCTCATTGCGCTTGATGACATCATCAAACAGACAGAGACCTTG
GATCTAGAACTTTGGGATTTAGAATCCCAGGTCAAAAAGGAAGTGGATGCTGCTGGGCAG
CTGCTGGAGCCTCGCCCACAGGAAGTACCACCTCAGCTACTATTGGCCTTGGAAAAGGAT
GGGCGAAGCTTAGCTCGAGGTTACGAGGCTGCCAGAGGGGTTTCAGAAAACATCCTGCAG
GGGCTGCGCGCACACAGAGAGGCACATAAGGAGGCAGTGACTGGGGAACAGAGGTCACTT
GGAGGGCGAGTAGAGGATCTTCTCTTCTGGCTGAAGGAGACTGAGGCACAAATTACAGGA
ATGGATGGGCAAACCCAGGGCGAGACTCCTCCTCAGCGCACACAACAGCTCCAGCTATGC
AAGGAGTTGCAGTCGTCTCTCTCGGCCCGCTCCAATGACGTCAACGCGCTTGCCTTTGAC
ATCCAGGTGTTCATCTCAGAGCGGGCTCAGGACCTGGCTCCAGAACAGAGCAGGCACCTC
CTTGGGCAGCTACAACAGCTCCAGAGGGGCTTCCACCGAGCCGCTGGCCAAGCCCACGCC
AAGACCGACACCCTCGCAGCCCAGAGAGAGAGGGAGGAGGAGAGGCAGCGCAGGCACAAA
GAAAAAGAAGAGGAAGAGAAGGAGAGAGAAAGAGAGAGACAGAGTGCAAGGGAGAGAGAG
GTGGTGCAGCAGCACAAAGCAGAGTGCTCACAGAGATTGGAAGGCCTTACAATGTGGTTG
GCTGGAGCTGCCAGCGTGCTGGCCAATCAAAGAGCGGGAGCAGAGTCGGGTGACGTGAAT
GTGCTGCAGCAGAAACAGAGCGAGCTAAAGGAAGTACAGAAGGACCTGCAGACCAGAGGC
GAGGGCGTGGCGGAGACCATCCGCTCGGTGGAGGAGTTCCTGGCGGAGCACGGTGACAGC
CTGAGTCCAGAGGACAGGGCCAACCTCCAGGGGGCACTGTCCCGTATGAAGGAGCAGTAC
AGTGCCCTAACCGACACGGCCGACTCCTCCCTGGCCCAGCTGGACACGGCCATCAGCACC
ACCGTCCAACAGAACACACAGCGGGCCAAGGCAGTAGAGGAGCTGCAGGAGACCCGGTGT
CAGATTGACTCGCTGCTGGAGGAGCTCTCCTCCCTGAACCAGCCTGGGAGAATAGGAACT
GGCATGACTGTTACTGACCACCCCTCCTCGCCAGAGGGAAGACTACAATCACACAGCGAC
ATGCTCCAGACGGAGCTCCAGCAGCTCCAGGCCCAGCAGGCCCAGCTGATGCAGGTGTCC
CAGAACGCTCGATCCCTCCTGGACCAGCCCGACTCGGCCGTGCCAGCCGAGGAGAAACGG
CGTCTGCGGGACCAGCTAGACCAGCTCCAGACCCAACACCAGGAGAAGCTGCGGGCCTGC
CAGGAGAGGCTGAGGCGCTCTGAGGCCCTTAAGGACGAGCTGGCCAAGTTCCTCCAGGAG
CACGGGGGCCTGGGGACCTGGCTGGAACAGAGTGAGGGGGAGCTGGGTTCCTTAGGGGAA
GGAGAGACGGACGCACAGGGCCTGAAGGGGAGACTGGAAGAGCACAAGAAGCTGGCGGAG
GATGTGATCTGCCACAAGGCAGACCTGCGCTTCGTATCCATCTCTGGTCAGAAGGTGCTG
GACTCTGTCCAGGGGGCTCTGGAGAAGGTAGGAGGGTCTGACCCAGCCCTGGAGGAGACC
AAGCAGCTGGTCACGGACAAGCTACAGGACGCCAACCACCGTTACGCCGCGCTGCACACC
AAGTCGTCAGATCTGGGGGGGCGTCTGTCGGGTCTGTTGGAACGCTACCAGCAGTACCAG
GACGAGGCTGTGTCGCTCCACACCTGGCTCAGCACCCAGGAGCAGAACCAGAGTATAGCC
GGACCCAGCGGAGAGACGGACACACAGACACTACAGAACACACTGCGGGCCGTACAGCTG
TTGCAGGATGAGCTGGCGGAGCGGTCAGTCCAGTTGGAGAAGGTGAGGAGGGCAGGCAGA
GAGCTGGCTAACACACAGGAGTCCCCCACTCTCAGAGCTGCTGAGATCATCAGCACTGCA
GGTGGTCTGGAGAAGAGGTTCAGCTCTCTGTCTGAGTCCGTGTCCGAGCGAGCTGAGCAG
CTCCAGACGTCCGTAGCCCAGTCGGTCAGTGTCCAGGAGGGGCTGAAGGGCTTGCTAGCC
TGGCTGGACGGCCTACTGCTGACCCCCGGGCCCGTCCAACCCACCGCCCAGGCTGTCCAG
GACGCCCTCACACAGAATCAGAAACTACGCCAGGAGCTGTTATCCAGACAGGGCAGTGTG
GAGGCCACCTGCGACTCGGTCTCCAAACTGCTCCAGAGCTCTGACGCCTCCACGGCCTCC
GGGCTCCAGGGGTCACTAGAGCGCCTGAGCCAGCACTACGCCGCGGCACAGGCCAAGCAG
GCCGAGAGGGAGGCTGAGCTCCGGGGGCTCCTGCCCAAGCTGGAGAACTATGAGAGACTG
AGTACGGACCTGCAGGGTTTTACTCAGACCAGGCTGAGAGCTTTGAGCCCCGCGGGACAG
CCTGACCGCAGTGTGGAGGACTACAGACAGACCATTGAGGAGGTGAGAGCGGAGCAGGAG
CAGGAGGCAGGTCAACTGAAGTCATTCTGCCAGCTGGGGACAGACCTCAGCCAAGCCAAG
GCCCTGACCAGCACACAGACCCTACTGGACAATGTCAGAGAGGTGTCCGATGAGTTCGCC
CGACTGGAATCCAACATCACTGAAAGGAACAACGCCATGCAGAGTTGTGAGCAGCGGTTG
GGCCACTTCCGGTCTCTCTCTGGCTCCCTCCTCAGCTGGCTCCACACAACACAGGAGCAG
CTGCCTCCCAAAGAGGCCAACCTCAACGCAGAGGCCCTGCAGAGGAGAGTGCAGCAGCTC
GAGGACTTACTGAGCGACTGGGAGGCCCAGGGGGTTCGGGTTCAGGAGCTGAACAAGACT
GGGTCAGAACTGGAGACCCTCATCATCAACATCACAGCCCCCCAGGCCAAGACAGGTGTT
CCCCAGATCAATGGTGCAGACAGCCCCAGCAGGGTCAATGGCATTCACACATGCAAAGAC
CTGACAGAGATGCAGGTGGCGGTGGCGGAAGTGAGCGGTCGTTACGAGGAGCTGGGAGGG
GAACTGAAGAACAGACGGCGGAACCAGGAGGCTTCTCTGGAGCTCAGACAGAAGGCCAGC
CAGGGTACCGAGGAGCTCAGCCGCTGGCTGGGAGACCGGGAGAACAGCCTGCACCTGGGC
CAGACTACCACCTCCCCCTCCAAACCTGAGTTGGTACGCGCCCAGGCCCAGGAGAACAAG
GCCTTACTGTCTGAGCTGGCAGAGCATTCTGGGAAGGTGGAGGAGCTGAAGAGCACCCTG
GAGAAGCTGATAGCAGACAACCCAGACTCCCCAGAGGCAGACACCTGGAGACAACAAATG
AAGGAGATCGACTCCCGCTGGGCAAAGGCCAATGAGACGGCAGTACAGAGGCAGACGGAA
CTGGAGACCTGTGCTGATAGGCTGGGCAGCTTTGCCACAGCAGCCAGTCAGTTGGGGCCG
TGGCTCAGAGAGAAGGAGCTGATGATGAGTGTGCTGGGACCCCTGAGCATCGACCCCAAC
ATGCTGAACACCCAGAAACAACAAGCCCAGTTCATGCTGCGTGAGTTTGACACCCGCCGG
CCCCAGTTTGACCAACTCACCCAGGCGGCCGAGGGCATCCTTTCCCCGTCTGGTGGCGAC
TCCTCCCCGCAGGATGCCAAGGACCTAGCGGAGGTCCGGTCCGAGCTGGGCTCCATCTCT
CAGCAGTGGGACGACCTCACTCAACGTCTGTCCCGGCGCTCGGAGGACATCGACCAGGCC
CAGGGCACCAGCGAGCGATACCAGGCCCTGCTGAAGGACCTTTCGGTCAGCGTGGGGGCG
CTAGGCGAGCGGCTGGACGGCCAGGCCTCGCTCAGTGCCCAGCCTGAGGCCCTGAAACGG
CGTCTGCAGGAGACAGGCGAGATCCGCTCTGAGCTGGAGCAGAGGAGGGATGAGCTGGGC
GAGGCGGAGAAGCTGTGCGGCGAGCTGAGCGCCATCGTGGTTGAACCTTACCTGAGAGAC
GAGCTGAAGAAGAGGCTGGAGAGCGTGAGGAGCCCGCTGAGGAGCCTGGAGGAGAGGGCC
ACTGACGGTCTGTCCCAGCTCCAAGCTGCTCTCTCAAGCACCCAGCAGTTCCAGCAGATG
TTCGAGGAGCTGCGGAGCTGGTTGGACAACCAGGGTGGCCAAAGAGACTCTACCGCCGAC
TCCCTCCCCTGCCAGCCCGAGGCTATCCGGACCCTGCTTGCCCAGCAAGACGAGCTTCAT
CGCGGGGTGGCCAGCCAACGTGGCCCCTACGAGCTCATCCAGGCCGAGGGGACCTCCCTG
CTCGCCAAGCTACCCGCCGGCGGCGAAGAACAATCAGCCTTACAGTCCCGGCTCGCCACC
CTACGCCAGGACTGGGATGAGCTTAATCAGTGCATCGTGGAACGCCAGAACCGGCTGAAA
ACCGCCCTGACCAAGGCCGAGAGTTACCAGCAACACCGTGCCAAGCTCACGCCCTGGGTG
ACAGAGTGCGAGAAGCGGGAAGCTGACATCCAGCCCTCCCTTGACCCAGCGGCCCTGGAC
GAGGCCTTGCAGAAGGCCAGGCAGCTGGGGTTAGACCTGGAGCACCATCGCCCCCTCCTG
GAGGGTTTAAACACCGCGGCCGACCAACTCCTGGAACACTGCCGCGTCGGAGAGGAAGAC
ATACGCGACGAGAAAGCCCAACTCAACCGTAGAGTCGACGGGCTGGCAGAAAAACTCCAG
AACTGTGTTTCCCAACTGGAAGAGTTAGCGGATCGACTGAAGGAGTTCGAGGACGGGCGG
CAGGCGGTGGAGAGGAGGCTGGAGGCGGCGCGGCATCAGATCGAGGTGCAGGAGGCGCTG
GGCCCACAGGCGTGCAGCAACAAGAGCCTGGAGCGGCTGAGGAGCCAGCAGGGGACGCTG
CACTCGCTGCAGCCACAGGTGGCCTACCTGAGGGATCTGGCCCAGGGGCTGGTGCAGGAC
GCACCCCACACAGCAGGGGGTGGCGGAGAGGGAGGACAGCGGCTGGAGCAGCAGGCCCGA
GACACAGACAGAGAGTTTGGAGACGTCAGCGAAAAGATTGAAAAGTGCTGTTCCACCCTG
GAGTCCCGTCTCCAGGGTGTGGGGGAAGTCCAGTCCTCGGTACGCGACCTCTTCTCCCGC
CTGGCCGACCTGGACGACGAGCTGGACTCGCTGAGCCCCGTGGGGCGCGATGCCGACTCG
CTCGCCTCGCAGGCGGATGCCGTCCGCACTTTCCTGGCTCGCCTGGCCACGTTGAGGTCG
GAGCTAGAAGGTCACGGGGGCGACTGCACCGCCATGCTCCGCCGAGAGGGCTCGTCTCCC
GATCTCCTCGCCCTGAGGAGAGAGACTGAGGCTCTGAGCCGCCAGGCTGGGAAGCTGGCC
GAGAGGGGCCAGGCCAGACTGGAGCAGATCGAGGCAGCTGCCGAGAAGGTGGGAGAATTC
TACGCCCAGGTGGCGGAGCTGCAAGGGCTCCTGGGACGGGCAGAGGAAGGGCTGAACTCG
CAGGGCGTGGTGGGGACGGAGGTGGAGACCATCAAGCAGCAGCTGCACGAGTTCAAGGCG
GTGGAGAGGGAGCAGGTGGACAGCATTCAACCCAAGCTGCAGCACGTGAACGCGGTGGGC
CAGGGCCTGATCCAGAGTGCAGCCAAACACACAGACACCCAGGCCCTGGAGCATGACCTA
GAGACCACCAACCTCAGATGGAACTCCCTCAACAAGAGGATTGCAGAGCGCATCGCCCAG
TTGCAGGAAGCTCTGTTGCATTGTGGGAAGTTCCAGGATGCCCTGGAGCCTCTTCTGAGC
TGGCTGAGTGACACGGAGGAACTGGTAGCCAATCAGAAGCCCCCGTCAGCCGAGTACAGA
GTGGTCAAGGCCCAGATCCAGGAACAGAAGCTGTTACAAAGACTGCTGGACGACCGCAGA
GCCACTGTTCAGATGATCCAGGGAGAGGGAGAGAGGATCGCAGCTACGGCCGAGACACAG
GACAAAGACAAGATCCAGAAACAGCTGGAGAGTCTGGGAGTGAGATGGGACGAGCTGCTG
GAGAAAGCCAGAGCAAGGCAGTGCCAGTTGGAGGATCTGCAGGCGCTGGCACTTCAGTTC
CACGAGGCGGTGGAGCCTCTTGGAGAGTGGCTGAGTGCCACCGAGCGACGCCTGAGCACC
GTCGAGCCCATGGGAACCCAGACTTCCAAGATCACCCAACAGATTACAAAACACAAGTCT
CTGAATGAAGAGATAGTGAGCAGGAAGAAGCAGGTTGACCAGGCCGTCAAGAACGGACAA
GCCCTGCTCAAGCAAACCACCGGTGAGGAAGTTCTGCTGATCCAGGAGAAGCTGGACGGT
ATCAAGTCTCGCTACGCTGAGATGACGGGCGGGAGCAGCAAAGCCCTCCGCATCCTGGAG
CAGGCCCTGCAGCTGAGCACGCGATTCGCCAGCGCCCACGACGACCTCAACCAATGGTTA
GACAAGGTGGAGGCGGAGCTCAACGTCATGGAGCCCGACGCCACGCCAGCCTATCAGGAC
AGACAGAAGGAGCTGAAGTGTGTGTCGGCGGAGAAACGTCTGGTTTTGGACACGGTCAAC
GAGGTGGGCAGTGCCCTCTTAGACCTGGTGCCCTGGCGTGCCCGCGAGGGCCTAGACCGC
CTGGTGGCTGACGCCAACCAGCGCTACCGAGCGGCGGACGAGACCATAACCCAGCGGGTA
CAGCTGGTACAGGCTGCCGTCCAGAGGTCACAACAGTATGAGGAGGCGGTGGACGCGGAG
CTGACCTGGGCTGGAGAGACGGAGAGGAAGCTATCCTCCCTGGGTCCTCTGAGTCTGGAG
CCTGACGTCACCGTGGCCCAGCTACAGGTCCAGAGGGCCTTCAATATCGACATCATCCGA
CACAAAGACACCGTGGACCAGCTACTCCACACCAGGGACGACATCCTGGAGACGTGCAGC
GACCAGCAGAGAGACCTTCTGGTGGTGAAGACTGACTCGCTGACTGCCCGCTACGAAGTG
GTGAGCCAGCGGCACCAGGAGCGTTTCTCAGCCCTGGAGCAGGCCCAGGTCCTGGTGGCC
CGCTTCTGGGAGACCCAGGAGGAGCTGGAGCCCTGGCTGGGGGAGACGGAGACCCTTATC
GCCCAGCTGCCCCCGCCTGCCATCGACACCGAGGCCCTGCGACTCCAACAGGAGCAGATG
AGGCTCTTGAGGGAGTCCATAGCGGAGCACAAGCCCCACATCGACAAGCTGCTGAAGATC
GGCCCCCAGCTGGCCGTTCTGAGTCACCAGGAGGGGGCCACGGTGAGGCAGCGCTACAGC
GACGCAGAGACACGCTACGCGGCCATCAAGGAGGAGGTCAAGGGTCGCGCCGCCACCCTG
GACGAGGCTGTGTCTCAGTCTGCGCAGTTCCATGACAAGATGGACCCCCTATTGGAGACC
CTGGAAGGGGCTGTGCAGCGCCTCCGTTCCCCTTCTCCCGTGGCGGCGGAGGCGGATAAG
ATCCGGGAGCAGCTGGCTGAGCACAAGGCTACCGGGCTGGAGCTAGACAAACTGCTGCCC
TCCTTCTCTGCCCTGTGTGCCCGCGGCGAGGAGCTCATCAGTAGAGCAGCCCACGATGAT
CCTGCCGCTGAAGCTGTGCATTCCCGTCTCCTGCGTCTGCGCTCCCTGTGGGATGAGATC
CGGCAGAGGGCTGAGGAGCGGGAGGGGAAGCTGACGGACGTCTTGGACCTGGCTGGGAAG
TTCTGGGCCGACATGGCGGCGCTACTGAGCACGCTCCGTGACTCGCAGGACATCGTCAAG
GAGCTGGAGGACCCCGGGGTGGACCCCTCACTCATCAAACAGCAGATAGAGGCGGCTGAG
GCCATCAAGGCCGAGACAGATGGGCTGAGGGAGGAGCTGGAGTTTGTACGAACCCTTGGA
GCTGAACTCATCTTCGCCTGCGGAGAAACAGAGAAGCCTGAGGTCAAGAAGACCATTGAC
GAGATGAATGTCGCCTGGGAAGGCCTGGACCGGACGTGGAGAGAGAGGATGGAGAGGTTG
GAGGAGGCCATGGCTGCTTCTGTGCAGTACCAGGATGCATTGCAGGGCATGTTTGACTAC
CTGGACAACACAGTGATCAAGCTCTGTGACATGTCCACTGTGGGCACTGATCTGGGAACT
GTCAAACAGCAGATTGAAGAGCTCAAGCACTACAAGGTGGAGGTGTACCAGCAGCAGATA
GACATGGAGAAGCTGTGCCACCAGGGGGAGCTACTGCTCAAGAAGGTCTCGGATCAGAAC
GACAGAGACATGATCCAGGAGCCCCTCACGGAGCTCCGACACCTCTGGGACAACCTGGGG
GACAAGATCATTCACAGACAGCATAAGTTGGAAGGGGCTCTCCTGGCTCTAGGTCAGTTC
CAGCATGCCTTGTCTGAGCTGCAGTCCTGGCTGAGTCACACCCACGCCACCCTGGACACA
CAGAGACCCATCAACTCTGACCCCAAGGCCATCGAGATAGAACTGGCCCGACACCACGTG
CTGAGGAACGACGTGCTGTCCCATCGCTCCACGGTGGAGACGGTGAACGCGGCGGGGGCT
GAGCTGCTGGAGTCCAGTCCCGGGGAGGAGGCCAACCACCTCCGCGACCAGCTGGACCAC
CTCAACCGCGGCTGGGAGAACTTGCTACTCAAGACCCAGGACCGGCAGAAACTACTAGAG
GCCGCACTGCACAAGGCGGAGGGTTTCCATGGTGAGCTGGAGGAGTTCCTGCAGTGGCTG
AGGAGGACAGAGAGCCAGCTGTCTGCAGCCAAACCCACAGGTGGCCTGCCTGAGACGGCC
CGGGAGCAGCTGCAGCAGCACCTGGAGCTTCAGACCCAGTTGGCCCAGCGCGCGGAGCAG
TACAACCGGCTGCTGGACGCGGGGGAGTCCATGTTGCTGTCCCGCGGGGGGGAGGAGGGC
GGCCCCGGGGCTGGCACGACCCAGACCCAACAGAACTTGGCCCTGCTGCAGAACAAGTGG
GCCAGCCTGAACACCAAGATGGATGACCGCAGGGCGAAGCTGGAAGAAGCGGTGTCGCTG
GCCACAGGGTTCCAGTCCTCCCTCCAGGACACCATCAACTGGCTGACCCAGGCTGAGCAG
ACCCTCAACATGGCTCAGGCCCCCTCCCTCATCCTGGACACAGTCCTCTTCCAGATAGAC
GAACACAAGGTGTTTGTGAATGAGGTGAACACACACAGGGAGCAGGTTTTGGCTCTGGAG
AAGGCCGGCTCTCAGCTGCGTTTCGCCAGTCTGAAGCAGGATGTGGTTCTGATCAAGAAC
CTTCTGCTGAGTGTTCAGGCCCGTTGGGACAAGCTGGTGCAGAGGTCCCTGGACCGCGGC
AGACACCTCGACGAAGCCCGCAAGAGGGCCAAGCAGTTTCATGAGGCTTGGAGGAAACTG
TCAGACTGGCTGGAGGAGGCTGAGAGCCGGCTAGACTCGGAGCTGGAGATCTCCAACGAG
CCAGACAAGATCAAAGTACAACTGACCAAACACAAGGAGTTTCAGAAGGCGCTGGGCTCT
AAGCAGCCGGTGTATGACACCACAGTGAGGTCTGGTAAGGCCATGAGGGACAAGACCACG
CTGCCCGAAGACACCCAGAAACTAGACCACCTACTGGGGGAGGTCAGGGACAAGTGGGAC
ACCGTCTGTGGGAAGAGTGTTGAGAGGCAACACAAGCTAGAGGAGGCCCTGCTGTTCTCA
GGTCAGTTTGCTGAGGCCCTGCAGGCCCTGGTGGACTGGCTGTACCGTGTAGAACCCCAG
CTGGCTGAAGACCTGCCAGTCCACGGAGACCTGGACCTGGTCTCCAACCTCATGGACTCA
CACAAGGCCTTCCAGAAGGAGTTGGGAAAGAGGACAACTAGTGTTCACGCCCTGAAGCGC
TCAGCCAGAGAACTGATGGAGACGGGCCGCGACGACACCGCCTGGGTCAAAGTTCAACTG
CAAGAGCTCAGCAACCGCTGGGACACAGTCTGTGCCCTGTCCGTCACCAAGCAGACCCGT
CTTCAGCAGGCCCTCAAACAGGCGGAGGAGTTCCGCACGGAGGTGCAGCTGCTGCTGGAG
TGGCTGTCCGAGGCAGAGCAGACGCTGCGGTTCCGCGGCGTGATGCTTGAGGAGGCGGAG
ACTCTGCAGACGCTGCTCCACACCCACCGGAACTTCATGGCCACGGTGGAGGAGAAGAGG
ACCGACGTGAACCGGGCCGCGAGCCAGGGCGAGGCCATCCTCACCACGTGCCACGCCGAC
TGCATCACCACCATCAAACATTGGATTACCATCGTCCGCTCCCGCTTTGAAGAGGTCCTC
ACATGGGCCAAACAGCACGAGCAGCGTCTGGAGACCGCTCTGACAGAGCTGCTCAACAAC
GCCACGCTATTGGAGGAGCTGTTGTCATGGCTGCAGTGGGCGGAGACCACCCTAGTCCAG
CGTGACGGAGAGACCCTTCCACAGGACATCCCTCAGCTCAAAACACTCATCACAGAACAC
CAGGTGTTTATGGAGGAGATGACCCGGAAGCAGCCTGACGTGGACAAAGTGACCAAGACT
TACAAGAGGAAACCAGCAGAGCCCCCTAGCAGCCTAGCTGAGAGGAGAGGAGCTCGTAAA
AACCAGCAGCAACAACAGCATCAACAACAGGCGGCGATGCAAGTCACCGGGGGCAACCCC
CGCTTGACTCAGCTATGCTCAAGGTGGCAGCAGGTGTGGCTGCTTGCCCTCGACCGCCAG
CGGAAGCTCAACGACGCCCTCGACAGGCTTGAAGAGCTGAAAGAGTTTGCCAACTTTGAC
TTTGACGTTTGGAGGAAGAAGTACATGCGCTGGATGAACCACAAGAAGTCGCGCGTCATG
GACTTCTTCAGACGCATCGACAAGGACCAGGACGGAAAGATCACTCGCCAGGAGTTCATC
GACGGCATCCTGGCCTCAAAGTTCCCCACCAGCAGGTTGGAGATGACGGCGGTGGCTGAC
ATCTTTGACCAGGACCGAGACGGTTACATCGACTACTACGAGTTTGTGGCGGCGCTGCAC
CCCAACAAGGACGCCTACCGGCCCACCACCGACGCTGACAAGATAGAAGACGAGGTGACC
AGACAGGTGGCACAGTGTAAATGTGCCAAGCGGTTCCAGGTGGAGCAGATAGGAGAGAAC
AAGTACAGATTTGGTGACTCGCAGCAGCTGCGGTTGGTGCGTATCCTGCGCAGTACGGTC
ATGGTGCGGGTCGGAGGGGGCTGGATGGCCCTGGACGAGTTCCTGGTCAAGAACGATCCC
TGCAGAGCCCGAGGCCGTACCAACCTGGAGCTGCGTGAGAAGTTCATCCTTCCGGAGGGT
GCTTCCCACGGCCTGGCGGCGTTCCGCTCCCGAGGCCGGCGCTCCAAACCCGGCTCCCGC
ACGGCCTCGCCCACCCGCTCCTCCTCCTCGGCCTCGCACAGCGCACATAGCTGCGCCTCC
TTGCCCTCTGCTCCCGCCACCCCCACCGCCTCCTCTAGGTCCTCAAACTCGCGTGGCTAT
GCCAAGCCCTGGCTGGCACACAGTAAAACTCCAACACCAACCAAGTGCCAGTCCTGCCCA
GACCACGACCACACCACCCCTGGGCATGAGGGAGCAGCGTCGGGGTCCAAGCTGAAGAGG
CCCACCTTCCACTCCAGCCGAGGGTCTCTGACTGGAGAGAATGGAGGAGCTACACCCATT
TCTACTAAACCTGGACGTACCGACCCCAAGCGTACCCCATCGGGGGCCAGTGGTCCGGTC
AGCCGGGCGGGCAGCCGGGCGGGCAGCAGGGCAAGCAGCCGGCGGGGCAGCGACGCTTCG
GATGCCTCTGAGCTCCTGGAGACTCGCTCGGACACCTCGGACACCCCCCGGCGCCCAGGA
GCGGCCAAGCCCTCCAAGATCCCTACCATCTCCAAGAAGGCCCCAAGCCCCAAGACACCC
GCTTCTGGGAAGAAATAG
>OmyDis_1782 is within 50000 bases of: GSONMT00077556001 assembled CDS
ATGAGGACTGCAGATGTGGCCAGGGCAATAAATTGCAATGTCCGTACTGTGAGACGCCTA
AGACAGAGCTACAAGGAGACAGGACGGACAGCTGATCATCCTCGCAGTGGCAGACCACGT
GTAACAAAACCTGCACAGGATCAGTACATCCAAACATCACACCTGCAGGACAGGAATGTC
AGTGTTCTGCCATGGCCAGCGAAGAGCCCGGATCTCAATCCCGTTGAGCACGTCTGGGAC
CTGTTGGATCGGAGGGTGAGGGCTAGGGCCATTCCCCCCAGAAATGTCCGGGAACTTGCA
GGTGCCTTGGTGGAAGAGTGGGGTAACATCTCACAGCAAGAACTGGCAAATCTGGTGCAG
TCCATGAGGAGTAGATGCACTGCACATTCTTACANANNNNGGAACAATGGTGGACATCTG
GCAGCTTCATTAAATGTTACCCGCAAAACACCAGTCTCAACATCAACAGTGAAGAGGCGA
CTCCGGGATACTGGACTTCTAGGCAGAGTTGCAAAGAAAAAGCCATTTCTCAAACTGGCC
AATAAAAAGAAAAGATTAAGATGGGCAAAAGTACACAGACACTGGACAGAGGAACTCTGA
>OmyDis_1782 is within 50000 bases of: GSONMT00077557001 assembled CDS
ATGTACAGCTTCATGGGCGGAGGGCTGTTCTGTGCAGGCGTGGGGAACATCCTCCTGATT
GTTTCTACGGCAACCGATTATTGGATGCAGTACCGACACTCCAACAACTACATGCATCAG
GGCCTGTGGCGGTACTGCATGCCGGGGAAATGCTTTACACACAATGACAGCATTGGTGAG
GACTACAGCCATTCAAACGTCATCAATATGGTTAGTTTCAGGTCAAAACAGTCCAGGGTC
ACCCACTTGGATGCCACCCGAGCACTTATGATCCTCTCTCTTCTGGCCTGTTTCATTGGC
ATCATTATCGGCATCATGGCCTTCATCCACTCCTCGTTCTTCAACAGGTTTGACAAAACC
TTTGCTGCAGGCATATTGTTCTTCATCTCATGCTTTTTCGTGTTGCTAGCAATGGCAGTG
TACACTGGCGTGACGATTAATTACTATGGTAAACGCTATGGCAACTGGAGGTTCTCCTGG
TCCTTCATCATCGGCTGGGTGTCAGTGGTGCTAAACTTCTTTTCAGGTATATTCTATATG
TGTGCCTATCGGATGCACGAATGCCCCAGAAACTCAAACTCTCACTAG
>OmyDis_1782 is within 50000 bases of: GSONMT00077558001 assembled CDS
ATGAATCTGAACTATACATCCCCCATGCCTCAGATGCCAGCCCAGAGGTCAACGTCGTTC
TTCATCGAAGATATTTTATTACACAAACCCAAGCCTCTGAGAGAGGTCTTCCACTCGCCG
TTCTCAAGCTCTCTGGCGTCCCGAATGCCTCTCCTAGAATATGGATACCCACTGATGCCC
ACTCCGATACTAGCGCATCACCCGCACCATCCTCTACAAAAACTGGACCATCACCAGTAT
TTCTTTACGTCTGGGATGCAAATGCCGGCTTTATTTCAGCATCATCCAGAGTTACCCGGC
AAGCATTGCAGACGCAGGAAGGCGAGAACGGTTTTCTCGGATTCTCAACTATCTGGTCTT
GAAAAGAGATTTGAGATACAACGGTACCTATCCACGCCAGAACGAGTGGAGTTGGCAACA
GCGTTAAGTCTCTCGGAAACCCAGGTGAAAACATGGTTTCAAAACAGAAGGATGAAGCAT
AAAAAGCAACTGAGGAAAACACAAGATGACCAGAAAAATCCGAATGATTTAGATAGATCC
ATGGATAACGCAAGTGAGAGTGAACTCAACGAAAAAAATACAGATGATGTTAACAGTGGA
ATCGAGCCGAACTCGTACATTTTGGAAAATGAGGACGATGTTGATATCGAGGATGACATT
TGCTCGCCAGAACCTTCACTATAG
>OmyDis_1782 is within 50000 bases of: GSONMT00077560001 assembled CDS
ATGATGTCTCATTGTGATTTTTTTTTATGTCCCAGTGTTGTGCGAAAGCATTGCAGCAAT
GGGAGCTTGCTGTGTGTAATCGCTCTTTCTTTCTTCCCTAAGTTACCTATTAACATGGCT
GGCAAAACTTCAAACGTTACAATTTGTCAACACGTGCGAAAAATGTGCTACAGAGCACAG
CAGTACAAAATGGAAGGTAAAAAGGGACCTGAGCACGGAAAGACCTATGTCAGGTTAAAG
GATGAACACAGGAAACCCTGTCCACTAAAACCAGAGGTTGCTTTAAGCCTGTGGGACGCC
GCTGAATCGGACACAGAGAGCTTGGTCCAGGAGAGGGACTACCAGCTTGAGCTTCAGAGG
CGAATTGGTGTTGAGTCTGGTGACCAAAAAATGACACAACCTCAAGAAGAAGACACAGAT
GGCTCATGTCTAGATGAGGGGGAACTTCATGTCTATGATAGCCTCGAGGTATCAGCACTC
GGGCAGAACAAAAAGAACATCCAGCAGCAGAGCAGAGACAAAGAGGTGTCCAGACAGATG
CACTACGATGACACCTACGCAGAATTGCGCTACGATCCCAACTGGAGGACTAATCTTGAG
GGAGCTCGACAGTTCGACAAGATGACCCCACCACTTCCCCTCGAGGAAGAATCCTACAAC
TCAGATGAACAATCTGAGGAGAGCCATAGCGAGAGAGGACAGGAGCTTTCAGGGAGTGGA
GGATACAGATACATATTTTCCTGCAGTCCAGCTCTTGCAGAGAGTATGACTCCAGAAATC
ACAAGTAACGAACTTCAATCTAAACACCCCCTAACGTCTTACCACCTCCCCCCACTGCAG
AATCAAGTTATCAGAGAGGTTTCACCTGCATTTTCCTACCACCTTCATCAGAACCAAGTT
ATAGGGGATAGCTTGCCAGAGGAGACACATGACAGATATGACAGAGCGTTTCAGATTTAC
TACAATCAAGAGCAGTACGGACAGGCTAGTGGGACAGTGGCCGAGAAACAGTTACAGAAT
TCGATGTCCTCTAAATCAAAGGGTTCGCGGCACTTGTCCAGAAGAAAGCCAGACAGACCA
AGGGAGGACATCATTGAACGCAACAGAGTGACACTGGGGATCAACGCAGCCAAACAGGGC
TCGTACCTGAGGGCACATGCACAACAGAAGGAGGTGAAATCAGACAGCCAAAATCAGGTA
GGCTTATGTGTTGATAAGCTGTGTTTCTCAATTTGTGGTTGTGAACTCAGTGACACAGAT
TCCCAGTCTAGCATACTGGACACCCAGCCACACCAGCCCCAACGCATCCCCTTAACACAG
TCCCCCACCGTCCACCTCAACATCAACACCTTGTCCAAGTTCCTCGCTTTTATGCACTGC
AATCACCAGGACGCCGTTCTCACCATACCCAAGCCCTGTAGTGGCCCCAGCCCCCAAAGG
AAGCCACAGTCTATAGACGGATACAGCCCTAACGCCAATGTACCGCTTAGGAACACCATC
CTGGTAAACCCTTACTCCCACCCAGGCCCTCACCCCTGTCCCCAAGACCACGGTTCATTA
CAGCTGGCTTTGGTTCCACAGGCTGATGTGTCTCCACTGAGCCCAGGTCGGGGCTCTCGC
AGCAGTCAGGGCTTCCCAGGGATGCCCCCTCTCTGCCGGGGCAGCAGAGAATCACCGCAT
CTCTGGCACCAGGAGAACGCCCCATTGCAGCGTGAAAACCACATTGTCCTGCAGTATGAT
GATGAGGATAGTCACAGGTCTACTTACACCGCCGAGACAAAATACTCCTCCGGCTCCTAC
ACAGTGCTGCCCCCTATAGGTAAAAGAACGACGGGAGACACTGAGCTAGGCTGTGACAGA
GCTGCACAGAGATTCACCTACATGCAGAGAAGCAGCTCTGAGGCCTACCTGGCACAGATG
AGGAGAGAGAAACAACTGAAAGAGAGAGTAATTTACAAGGCCTACACCCTGAAGGACTAT
AAGCAGCTGAAGCAGAACGTTTATCTTGGAGGCCTTGGGCCTGATTACACCACCACAGAA
ATTACAGCCGAGAAAATGAGACGACAGAAGCTGTATTCAAATGTGATCCGCGAGCAGAAC
AAGAAGATAAGTAGGATTCCCTTTCTGCCAGCCGCCAGGAACGCAGTGGGCAGCAACAAC
AAGGACAACATGGTTCCTAGGAAGAAGGCCCTGGAGTACGCCAGGAGCATCCTGAGGCCC
AAGGTATTGCCCCAGGCCCAGCAGCCCAAGACCAGAGAGCCAGAGAGAGCCCAGGGGGCC
CTTAGGGGCAACACTTGCCTCCGGGAGGGCCTCGACCTATCCCAGCTGGCCACAGTGGAG
GCCCTGAGGAAACGGCACGAGCAGGAGAAACAGACTGTGGCCAATGTGTTAATTGAAGGA
GTCTCACCACCACACATGAAGGGGGCTAAATTAGCATCCCTTTCTGCCGATTGGAATAAC
CGGGGCAGACGTGCATGCTTTGATGTGAGTAGGCGGCAGGCCCCTGAAAATGAGCTGATG
GCCCCACTATTAGGTCCAAATGCAGATGCATCCATGTGTTGCAAAACGCTTAATCTTTTA
ATTGATCACCTTCCGCACGGCCTATTCTCTTCAACGCTTTTTATTTTCTCAGTCAATCCG
CATTATCTTTTGAAAATGACATGA
>OmyDis_1795 is within 50000 bases of: GSONMT00005203001 assembled CDS
ATGATATGGGAGAGCGAGATGTGCGAAGCCATAGCTGAGACTGAGTCAGCACAAGACTGG
CCCTTTGATGATGGTGCCCCGCCCCCCACCAAGATAGTGGACGACTGGTTGAACCTGCTT
AAGACCAAGTTCAGAGGCGAGCCTGGCTGCTGTATTGCCGTGCACTGTGTGGCGGGGCTG
GGTCGAGCTCCAGTCATGGTGGCCTTAGCGCTGATTGAAACTGGGATGAAGTATGAGGAT
GCGGTGCAGTTCATACGACAGAAGAGACGTGGAGCATTCAACTCCAAGCAGCTTCTTTAC
CTGGAGAAATACAGACCCAAGATGCGTCTGCGGTTCAAGGATGCCAACGGCCCCAACTGT
TGTGTCCAGTAA
>OmyDis_1795 is within 50000 bases of: GSONMT00033346001 assembled CDS
ATGATTCTCCTAGAAATCAACAACCGGATTATAGAAGAGACGCTGACGTTGAAATTTGAC
GGCGCATCCAATGGAACTAAACCAGAGGCAGTGGAGGTGACATTTGCAGATTTTGATGGT
GTCCTCTACCACATCTCCAACCCCGATGGGGACAAGACCAAGCTGATGGTCAGCATCTCC
CTTAAGTTCTACAAGGAGCTGCAGGAGCACGGAGCTGATGAGCTGCTGAAGCGGGTCTAT
GGGAACTTCCTGGTTTCACCCGAGGCGTGCTACAACGTGTCCCTGCTCTTTGACCTGGAT
GCGGTCCCGGCCAACAAGGAGGAAGTGATCCACCAGGCGGGCATGCTGAAGAGGAACTGC
TTCGCCTCGGTGTTTGAGAAGTACTTCAAGTTCCAGGAGGAGGGCAAGGAGGGAGAGACG
AGGGCCGTGGTCCACTACAGAGACGACGAGTCCATGTATCTGGAGGCCAAGAAGGACAGA
GTGACGGTGGTGTTCAGCACTGTGTTCAAAGACGACGATGATGTCATCCTTGGGAAAGTG
TTCATGCAGGAGTTTAAGGAGGGTCGGCGAGCCAGTCACACTGCCCCCCAGGTTCTGTTC
AGCCACCGGGAGCCGCCCCTTGAGCTGAAGGACACTGACGCCGCCGTTGGAGACAACATC
GGCTACATCACCTTCGTCCTGTTCCCACGTCACACCAACGCCAACGCCAGAGACAACACC
ATCAACCTCATCCACACCTTCAGGGACTACCTGCACTACCACATAAAGTGTTCCAAGGCC
TACATCCACACACGTATGAGGGCTAAGACTTCTGACTTCCTCAAGGTGTTGAACAGGGCT
CGACCCGACGCTGAGAAGAAGGAGATGAAGACCATGTCGGGCAAGACGTTCTCCCGCTGA
>OmyDis_1795 is within 50000 bases of: GSONMT00079410001 assembled CDS
ATGGATAAAACAGAGCTGATTCAGAAAGCCAAGCTGGCGGAGCAGGCTGAGCGTTACGAC
GACATGGCTTCGTCCATGAAGGAGGTAACTGAGAAGGGGGCAGAGCTGTCGTGTGAGGAG
AGAAATCTTCTATCGGTTGCCTACAAAAACGTTGTCGGGGCCCGGAGGTCCGCATGGCGG
GTCATCTCCGCAATCGAGCAGAAGACCGAGGGCAGCGACAAGAAGCTTCAGATGGTGAAG
GAGTACCGGAATAAGGTGGAGACCGAGTTGCGAGACATCTGCAACGACGTATTGGGGCTG
CTGAGCAAATATTTGATTGAAAATGCTCCCAATGCGGAGAGCAAAGTGTTCTATTTGAAG
ATGAAGGGAGACTACTACAGATACCTGGCTGAGGTGGCCTCCGGAGACGACAAGAAGGAG
ACAATATCCAACTCTCAAGACTCCTACCAGGAGGCGTTTGACATCAGCAAGAAGGAGATG
CAGCCCACTCACCCCATCCGCCTGGGCCTGGCCCTCAACTTCTCTGTCTTCTTCTACGAG
ATTCTCAACTCCCCAGAGAAGGCCTGCTCACTGGCCAAACAGGCCTTTGATGACGCCATC
GCTGAGCTCGACACGCTGAGCGAAGACTCGTACAAAGACAGCACCCTCATCATGCAGCTG
CTGAGAGACAACCTCACACTATGGACGTCTGATAATGCAGCAGATGAGCCAGAGACTGGA
GAGGAAGGAGAGAACTGA
>OmyDis_1795 is within 50000 bases of: GSONMT00079411001 assembled CDS
ATGGACGAAGAACAAACGGGGGGCTACAGCGATATCTGTGGCCAGTGTGGAGAGGTGAAC
TGGGGGGTGTCGGATGAGGGTCGGTTCTACTGCAGGTCCTGTCATAATGTCATCGAGAGA
ACAAAAGAAGTGGTGGATACAAACACTTTTATGGTTGGTACCAGCAGAGTGTCCTCCATC
TCCAAGGGAACCAGAAGGAAAAAACTAGAGCAAGGGCGAGAGTGGATGGTGTGTGAGGGC
TTTCAGTTCATCCTAAAGCACCAGGCTGAGGCTCTTCTGGCCATGGGAGTCTGCCCACAG
TTCAAGGATGACGTGCTGTGTCAGTTTTGGAGAATGTACCTACAGAAGAGCCGACAGGCC
TACACCAAGAATCCTGTGCATGATGGGAAATTTAGACTGCGTTCTCAGGGCTCTGGGGAG
TCAGACAGTGCTCCGGAGTCGTCAGTGATGAGTGACTCTATGATGTCTGCCTCTGAGACA
GACGGGGATGGAGATTGGGCAAGTGGAGGAGGCTCTGTCTCAGGTCACACCAGTGACGGA
GCCTCCTCGGTGTGTTCCGGTTCTATTGATGCCGTCTCGTACCTGACCCCGCGCCAGAGG
AGGAGCCAGGGGTTGATGAGCATGCCCAAGACCCTGGCACTGTGCCACCTGGCCCTGCTG
TGGGCCAGAGAGGCCATCACACTGGCAGACCTGCTCAGGTTTGTGAATGAGGGCCACATC
CCCTATGTGAACGCCTACGAGGACTTCCCAGAGGAGATGAAGCTCTACGGCCGAGACTCA
CTCATCTTCAGAGTGGAGTCTATCCCCTCTTACAGCCACCTGCACAAGGAGGCCCAGGCC
CTGGCTGTGTTCCTGGAGCTTCCCCTGTTCCCCCCCATCACCCTGGACTGCCTGCTGCAC
CCCTCCCTGCTCACTCTCCGCTACCTCACCGAAGCCAACCTGCCCGATGAGCTGCATGAC
TGGGTGTGCAGGATCATGGAGAAGGCTGGTATGGAGTCGTCCGTGACCTTTGAACCCATG
AGGTCCAGATCCCCTCTCCCACACTACGATGTCCAGGCTGCTGCCCTGATCATCATCGCC
ATGAAGCTGCTCTTCAAACTGGACGACCACACTGAGTGGGATTTATCCAATGATGCAAGT
GACAAGAACAAGGAGAACCCAGATGGGAACAGCTTTAACCTGAGGTGGTGGTACAGGACA
ATGCAGACTGCCCTGACCACAGCTGCACGGAGACAGCAGGACAATATAGCCAGAAAGCAT
TGGAAGCCCCAGAAACCTCTATATACCTCGAAGAAAGACAAGTCGGTCGTTCTCAAAAGG
AGACGTATTGCAGAGCAGCTCCAGTTGAGTTTCCAGAAACTGTCTAGTTCCCCTGTGGCC
CCACCATCCACCCCTCCCTCCAGCTTCTGTTTCCGCTGGGGTGAGGAGGGGGAGGAGGTC
TGGGACGGGCCCAGCCTGCACCACCTGACCCTGGACAGCAGCGTCCGGCAGAGAGGGGCA
AGCCTCCAGCCCGCCAACCCAGAATACTGGCACCCAGCCCTGAGGGCCTGCAAGCCCAGG
TTTTGTAAGAGCCACTATGCGGAGGTAGAGGTCACTCTCCCCAGGATGTATGTGTGGCTG
TTGGACCTCTTCTCCTTCCTCCTGGGGGTTAAACCTGGCTGTGTATACGAAGAGGTACTG
AAGGTGGAGAGGCGCTTCCTCGGGAGCAGCAAGTCCCAGCCCAGGGCAAGAGCTACGCCC
AGAAAGACACAGCCCAAAAAACTACACAAACGCAAACAAACCAGTAAAACATGTTCTCGG
TGA
>OmyDis_1795 is within 50000 bases of: GSONMT00079412001 assembled CDS
ATGTTGACCTGTCCCACTGCAGAAAAATGGGGATTCGAAACTAAAAGTTGGGACTGTAGA
AAGGGGGATTCTGAACTAAATGTTGGACTGTCCCACTCACTGTGCAGAAAGAGGGGTGTT
CTGGTGCTCCAGAATGAGCCGTCGTACAGCGGTGGTCAGCGGCAAGCATTCACGGAGGAT
GACGAGGCATGGAGGGCCTTCCTGGAGAACCCCCTGACAGCCGCCTCCAAGGCCATGATG
AGCATCAATGGAGATGAGGACAGTGCCAACGCTCTGGGCCTCCTCTACGACTACTACAAG
GTGCCACGAGATAGGAGAACGGCTGGACAGCCCAAAACAGAAGTGCTCCTGGGCGATACT
GATCCAAACAAAATAAATGTCATGATGCCACTCCAAGACTCTCCCCTGAGGGCCGTCCCT
CGCAACACTGCGGCCAAGGGCAGCAGCCAACCCAGCCGGGGGGACAAGATCCGGGCTCTC
TACCCAGCCTCAGACTCCATAGTCTGCCTCTCCAGCCCTCCCTCCTACTCCATCAGCACA
GGGCGGACCCTGGCCCTGCACTCCTTCCCAGTGGGCCTCCCCCCTGGTCCCCACAGCTCC
CACAGTTCTCAGTCTGACGGAATGGCCTTCAGTCACCAGCTCAACCACAGCCAGTACAGC
CCCAGAGCCAAGAGCCTCACCCCCGATTCCACCTACACAGAGCCCTACAAGGACAGCTCC
AATGAGGTCTTCCCTCTCTCGGAGGAGCTCCAGCAACGTATGACCTCCATCCCTCCCGGT
GGATACCCTTACTACAGCTTGACTGCAAGTCAACACTTTGAGTACATGCTGGAGGCTCCC
CAGTCTATCCGGCCCAAGAGCGGCAGTGGCCAGATGAGTTACCTGAACAAGGGCCAGTTC
TACCCCATCACCCTAAGAGAGCTAGGGGGCCCCACGGTCCTACCCCACCTCAATGGAGCA
TTCAGAAGTGTGGTGATGCTGGTGTTTGGAGAGGAAAAGTTCACAGAAGACCAGCTCAAA
CACTGGAGATACTGGCACAGCCGACAGCACACAGCCAAGCAGCGCTGCATTGATATTGCT
GACTACAAAGAGAGCTTCAATACGATTGCCAGTATTGAGGAGATTGCCTACAATGCCATC
TCTTTCACATGGGACACTAAGGACGAGCCACGGGTGTTTGTGTCAGTGAACTGTCTGAGT
ACAGACTTCTCCCCTCAAAAGGGAGTGCGGGGCCTTCCTCTCAACCTCCAGATTGACACC
TACAGCTGTGGTGGCCATGGTGACAAGCTAGTGCACAGAGCCTACTGCCAGATCAAGGTG
TTCTGTGACAAAGGTGCCGAGAGGAAGATCCGAGACGAGGAGAGGAAGCAGACTCAAAGG
AAGGGAAGGGGACAGGAGACAACTGCAGCCTGTGTGGAAGACCCTCTGAAGCTGAAGCAT
GTGGACATAACATCGTTCAAAGCCATGAGTGATATGAACTCCCAGCCGGTCCTCTTCATC
CCTGAGGTTTACTTCCCCAGCACCCAGCGCCACCATGGGCTGTTTACTGTTTGGTGTGGT
CTCTGTCAGACTAGTCTATTGCTGACCAGGCTCATAGCCAATTCCCAAGACGCCAGCAAG
AAAGGAGCAAAGTGCAATTATGGTCCAGCCTGCTCTCAGTTGCTGCTCTACGTCCGTAAG
GAGACAGAGGAGGTGTTTGATGCTCTAATGCTGAGGACGCCCACTCTGGCAGGACTACTG
GAGGCTGTATCTGATAAATATGAGCTGCCGCTTGGAAAAATGGGGAAAGTCTACAAGAGG
TGCAAAAAAGGGATCCTAGTTCATATGGACGACAACATCATCAAGCATTACTCCAACGAG
GATGCCTTCCACATCCGCATGGAGGAGGTGGGGGGAAAGGTCCTGCTGACACTGACCGAG
ATCTGA
>OmyDis_2073 is within 50000 bases of: GSONMT00040277001 assembled CDS
ATGTGCAGTGCTACTCGATACCCAGAGGCTGTTCCTCTCCGTACTATAACGGCTAAGACT
GTGGTGAAGGCACTAGTGAAGTTCTTCTCTACGTTTGGACTCCCTAAAGTAATCCAAACT
GATCAGGGATCCAACTTCATGTCTAAACTGTTTTCAAATGTGTTAAAGACATTGTGTATT
TCCCATCAGGTCTCCAGTCCGTCTCATCCAGAGAGTCAAGGGGCTCTAGAACGCTGGCAT
CAGACGCTGAAGGCAATGCTACGCAAGTATTGTATGGATACCAGTACTGATTGGGATGAG
GGGGTGCCCTTTGTCCTATTTGCTATAAGGGAAACGATACAAGAGTCCTTAGGGTTCAGC
CCTGCTGACCTTGTGTTTGGACACACCCCACGGGGTCCGCTTAAAGTTTTGAAGGAGCAT
ATCTTATCTCCTACACCCAGTAGCGCCCCTAAAAATGTGTTGGAATATGTCAGTAAGATG
CGGGAGAGACTGCACACCGCATGTGCGTTAGCCCAAAAGTCTCTCTCC
>OmyDis_2073 is within 50000 bases of: GSONMT00057707001 assembled CDS
ATGGACAAGTCGGGATCCATGAGCTCCTATGAGATGCGACTTGCTGTGGAGTCGGCAGGT
TTTAAACTGAACAACAGGCTGAATCAGGTCCTGGTGGCTCGCTATGCTGAGAACGAGGCC
ATAGACTTTGACAACTTCATCTGCTGTCTGGTGAAACTGGAAGCCTTGTTTAGATCTTTC
CAGCAGCTAGACAAAGAGGGAGAAGGAGTGGCTGAGATGAACATCGCTGAGGTGAGTCCT
TTATCTGAGATGGGTCCTTCATCTGAGATGAATATCTCTGAGGTGGGTCCTTCATCTGAG
ATGAATATCTCTGAGGTG
>OmyDis_2073 is within 50000 bases of: GSONMT00025716001 assembled CDS
ATGGAAACTCCCCTGAAGAGGAAGAGCAGTGGCAGCTCCTCCAGCTCCTCTACCCCTTCC
TCCAAGGGGGGCAGCAATGAAAGAGGGGCAAATCAAGCGGAGGGTTCTGGGGCATCGGCC
CAGGAGACCAAAGAAGAAAACAGAGATGTGACGCTGACACGACCTAGCAGGCCCGCGGTA
AGTACAGACACACAGAGAAAAACACAACCCATTCTCTTCTCTGAACTAACCAATACATGT
CTCATCTCTCTTTCATCTTCTCTCGTCTCTGTCCCTCCCATATTCCTTTTTTACTTTCTC
CCTCTTTCCTCTCTCTGCATTTTTCTCCAACTTCTTTAG
>OmyDis_2690 is within 50000 bases of: GSONMT00067854001 assembled CDS
ATGGGAGACCAAGGAAAACAAATAGATTACAGTTCCTACAACCAGGCCGGTGCCCAGCAG
GGGTATGGCTCCTATGCTGCACAGCCCTCACAGGGCTATGGACAATCTGCCCAGGGTTAT
AGCCAGCAAGGATATGGGTCCTACGCCCAGCCTGCTGCAGCTGAGACCGGATACTCTCAG
GCAGCACCCTCTGCTGGCGGCTATGCGCAGCAGTATGGTTCCTCCTATGGGCAACCAGCA
CCAGCTGGGAATAAAACAGCTGGGTACCCTGCTGCCCAGCCCAGTGCCCATGGCTACTCC
CAGCCTGCCGCGGGCTATGGAGCCAGTGGATATGAGAGTGCTCCTGCTGCTGCTCCCGCT
GCCTCTCAGCCCTCCTATGGCTCCCAGCCAGGCTATGCAGCCCAGTCTGCCTACGCTGGC
TACAGCCAGCAGGCTGCTTCCACTGCACCTCCGAGCCAGCCAGCTGGCTACAGCCAGAGC
AGCTACTCCCAACCAGGGGGATATGCCGCGCAGCAGAGTGGGTACCAGGCCCAGCAGGGA
AGCTATGGGCAGCAGCAGAGTGGGTACCAGCAGCAGCAGCCCCCACCTCAGCAGCAACAG
GCCCCTGCCGCGGCCTACCCTCCTCAGGCCTCAGGTTCCTACGGGCAGCCTGCAGGCAGC
CAGTATGGACAACAAAGTGGGCCTCAAAGTGGTTACAACCAGTCAAGCCATTACAATAAC
TATGGACAGGAGGGCAGAGGCAGCTCTGGCTACTCTGGCTCTGACCCTGCTAGGTTCCCA
GGGGCAGGGGAGAGCCGTGGGCCACCCAGGGATGGCTATGACAGGGGCGGCATGATGCAC
GGTGGCAGGGGACGTGGGGGCATGGGCCGTGGAGGCATGGGCGTCGCTGGAGACAGAGGT
GGCTTCAATAAGCCCGGTGGACCCATGAACAACGGGGCAGTGCGTAACATGGGGCGCCCT
GAGGAGCAGGATGACTCTGAGAACAGCACCATCTACATCACAGGACTCACAGAGAACGCC
ACTCTGGAGGAGATGGCTATCTTCTTCAAAGACCCTGGACCCATCAGGATGAACCGGAGG
TTGGGCAAGCCTGCCATCAACATCTACACAGACAATGATTCCGGGAAGCCCAAGGGAGAC
GCCACACTGTCCTACGAGGAGCCCTCCTTTGCCAAAGCTGCTGTAGAGTTATTTGATGGG
AAAGAGTACCAGGGCAGGAGGCTGAAGGTGTCCATGGCTCGCCGTAAGCCCATGATGGGT
GGAATGAGGGGGGGCATGTCCATGAGGGGTGACATGATGGGCCGTGGAGGACCTGGAGGT
ATATTTAAGTCAACTCGTGGAGGTTTTGTCCCACGAGGAGGACCACATGGTATGGGCAGA
GGTGGGCCAGGTGGCCCAGGTGGCAACATGCAGCAGAGAGCTGGAGACTGGGAGTGCCCC
AACCAGGGCTGTGGCAACCAGAACTTTTCCTGGAGGATGGAGTGTAACCAGTGCAAAGCT
CCCAAACCAGAGGGCTTTGGGCCCCCTTCAGGTGGTGAGCGAGGCAGGGGTGGCATGGGG
ATGCGTGGGGGCAGAGGGATGGACCGTGGCGGGCCAGGAGGGCCTGGAGGCTTCCGTGGA
GGATGGGGAGGTGACCGTGGCGGTGGATTCAGGGGACGTGGTGGAATGGACCGAGGGGGA
TTCCGAGGGTCTAGCAGGGGAGGACCGCCTATGGACCGAGGAAGAGGAATGGGGAGAGGA
GGAATGGGGGGGCCCCCAGGCAAGATGGATATGAGGGACCATCGCCAGGAACGCAGGGAC
CGACCCTACTGA
>OmyDis_2690 is within 50000 bases of: GSONMT00067855001 assembled CDS
ATGGCTGATCAGAGTAACATCCAGTCTGCTGCTTCCAAAAGCATCCGACCGTTCAAGTCC
AGCGAGGAATACCTGTATGCCATGAAGGAGGACTTGGCCGAGTGGTTTAACACGCTGTAT
GACCTGGATATAACGGCAGACACCTTTATGGAAGGGCTGGAGACTGGCTGTGCCCTCTGT
CGGCATGCCAACAATGTGAATCGAGCAGCGCTGGACTTCCAGATGGAGTACCCGGAGGTT
GCACAGTCATTGAGGATGCCAACCAAGGATGTGGTTTTTCAGTCACGCAATGTGGTCCCG
GGGTCGTTTTTGGCTCGGGATAATGTATCCAATTTCATCGGCTGGTGTCGTCAGGAGCTC
TGGATCAAGGATGTTCTGATGTTCGAAACCAACGACATAGTGGAGAAATGCAACGAGAAG
AACTTTGTGCTGTGCCTGCTGGAGGTGGCGCGGCGCGGGGCCAAGTTCGGCATGCTGGCC
CCGATGCTGATCCAGCTGGAGGAGGAGATCGAGGAGGAGATCCGGGACCAGGAGAACCAG
GGGGAGCCCAGTCCAAGCCTACTTCCAATAAGCAGGGCTTTTGTTCGCAAGGAGAGTGTG
GTTGATGAACCCGAGCCTGCCTCTTATGCACATTGGCAACAGAAACAGAGGGTGCTGTGT
GACATGAGAAACTTAGATGAGTTGGTGCGGGAGATCCTGGGCCGTTGCTCCTGCCCCGCC
CAGTTCCCAATGACCAAGGTGTCTGAGGGGAAGTACAAAGTGGGAGACTCCAGCGCTCTG
ATTTTCATACGGGTCCTACGTACTCATGTGATGGTGCGTGTGGGCGGGGGATGGGACACA
TTAGAACACTATCTGGACAAGCATGACCCCTGCCGCTGTGCTGCCTTCGGTGAGGTCACC
CCTTCCCAAACAACCATCCATTTACACTTTATAGTCACTGAGTTGTATTGTATTATATTG
TACTCTATTGCATCTCATTCTCAGTCTGTTTGGGGCTCACAATTGGTTTACATTGTATCC
ATTTGA
>OmyDis_2690 is within 50000 bases of: GSONMT00067856001 assembled CDS
ATGATAAAATGTACTAAGGCCAGAAATAAATCAAAGATAACTATAAATAACTCTGTCTGT
ATTCCTCCCTCTGTGTTCTGCAGGTCTAAGGACTCGTCATTGATGCCAGTGACCCGCCGT
CTATCAGGGGACAGCGACTCCTCTACAGCCTCCTCTAAGGGAGGAGGAGGGGCAGGGGGA
GGCCGCTTCTCTCTGGGAGGCACCCGTCGCTCCGGAGAGGAGGTGGTCCTGCTGGTCAAC
AGGAAGGAGGGGAAGCATTTGATCGAAAGGCCTGGAGGAGGAGGAGGTCAGATCCCAGCC
CTGTGCCCCCCAATGCCTCGTGCACGCAGCCACTCTCGGGAACGCCCTGCCCCTGCCACC
ATCCTCAAACCCAGCCCCCCACAGGGCCCCTCTGACGGGCTCAGGACCAGTCGTGGGGAC
AGGGGCCGCTCTCTGGGGCCCGAAGGCCCCCGCAGGCTCCAGGCCCCGCGTTCCCACAGC
CAGGGGAAGATGCCCAGCCGGAGTCGAACCAACGATGCCAGCCCTGGATCCTGTCCCCGT
CACGGTGCCTCTCAGCCCCCATCCTCTGACAGACGAGAGGAGCTGAGGGCCAAACAACTA
CCCCCTGCCTCCCCCAGAATCGGTGGAGGTTTCTCCAGGAGACAATCATCCTCCTGCTCT
AATTCGCCTATCAAAGGACTTCAGAGCAGCAGCCCCAGTAAGAAGACTATGGTGGCTCCC
AGGCCCCCCGCTCCACGCTCCCCCTCAGTAGGGAAGAGTAGGCTGCTGCCCCCAGTCTCC
CAGGCAGGCCGACGCTCTCCACACTCCACTTCCCCCCGCTCCTCTCACTACCATGGGCAT
GGACCCCGCTCCCCTCGAACCTCCCATGGCCCTCACTCCAATGGGCATGGCCACAGGGGG
TTGGCCGGCTCTGAGCGACAGGAGCCTGAGGAGGAGGGGCTAGGCTATAAGTTCCAGATG
CTGCCCAATCTGGACCCCCAGAAGGAGCAGGACCTGTACCGCAGCTTCGAGGCTGAGTTC
CTGGCTAATACAGGGCAGGGCAAAGTGGGGCCCACCTACTCCTCCTCCAACTCCTCCACC
TCCTCAATCAACGTGGGGGGGAAGGTAGGAGCTCTGCCTGACCTCCGGGAGTCCAAGAGA
ACTAACCCACATTCCTGTGGAAGACTAGAGAATACCCTGGCCCCACTGCATGGCCATAGC
CCGGGCGGATTATCTAACGGTGGGCACACAGAACCAGTGCGCTGGAGCGGGCGAGGTGGA
GGTCTCAGGAAGCTCCCTGCCATCTCCAGTTCCATGGAGGAAGGGGAGCTCCTGTCCTCC
TTCCCTGGCCAGAGAGACTCAGAGCTGGGCATAGCTCTCAGCCATACCCCCTCACAACTT
CCTTTCAACCCCAGGAGCATGAATGTGGGCCATGTCAGGGGTGCTCCAGCAGAGGTGCTG
ATGGAGAGCCAGCAGGGTCAGCTGGGCTGGGGCTCAGGGCCTGAGGGAGACATCCCTCTG
GAGGATCAACAACCAAGCCTCCCCTATGACCTGGAGGATGGAGACCCCAACGAGGACCTC
CCTCCCCCAGAGTCTTGTCCCTCACCCATCCCCCTTCCCCCCTCTGAGGACTGCTCCTTC
CAGGAAGACTCCTCCAGTGAAAGCTCCTCCATGTGCTTCAGCCTGAGTGAATCACGCTCA
GAGTCCTCTCCTCCTCCACCTCCTCCCCTAGCCAATAGGGATGCTGTTGATGGAGGTGTG
GTCCTCCGGCCAAAGAGGGTAGGTAAGAAGGCTGACAGGATGCCCTCCATCTACAAGCTC
AAGCTGAGGCCGAGAGTCAGGCCCCGTACAGACAACCGGCCAGAGAACAGCCCGTCACGT
ATCCCCACCCCAGTCAGCTACAGAGACCTGCAGGCCATGGGCAACCTCACCCCTCTCCAT
ACCCCTACTCCTCCACAGTCCCCTCAGAGCTCACATTCCAACGGCCACCCAGTCTCACGC
AAGGCCCTGCACCAGGCCTTCGGCGACCTAATCCACCCCCAGTCATGCTCCACCGCCATG
GGAAGCAGGGACTGCACCTACTCCGTAGAGTCAGGGAGCGGCCTGGACACTGAGGCCTGG
ATGTAA
>OmyDis_2690 is within 50000 bases of: GSONMT00067858001 assembled CDS
ATGACGGACTCCAAGTATTTCACCACTACAAAGAAAGGAGAGATCTTTGAGCTGAAAGCC
GAGCTGAACAGCGATAAGAAGGAGAAGAAGAAGGAGGCTGTGAAGAAGGTCATTGCTTCC
ATGACCGTTGGGAAAGATGTCAGTGCCCTGTTTCCAGATGTGGTGAACTGCATGCAGACT
GACAACCTGGAGCTGAAGAAGCTAGTCTACCTGTACCTGATGAACTATGCCAAGAGCCAG
CCCGACATGGCCATCATGGCTGTCAACACCTTCGTCAAGGACTGTGAGGACCCTAACCCC
CTGATCCGGGCCCTGGCTGTGCGTACTATGGGCTGCATCCGCGTGGACAAGATCACTGAG
TACCTGTGTGAGCCTCTGAGGAAATGTCTGAAGGACGAGGACCCCTACGTGAGGAAGACT
GCAGCTGTGTGTGTGGCCAAGCTCCATGACATCAACGCCCAGCTGGTGGAGGACCAGGGC
TTCCTAGACACCCTCAAGGACCTCATCTCTGACTCCAACCCTATGGTGGTTGCAAATGCT
GTGGCAGCCCTGTCTGAGATTGCAGAGTCCCACCCCAACAGCAACCTGCTGGACCTGAAC
CCCCAGTCCATCAACAAGCTGCTGACGGCCCTCAACGAGTGTACCGAGTGGGGTCAGATC
TTCATTCTGGACTGCCTGGCCAACTACACCCCTCGCGATGACCGCGAGTCCCAGAGTATC
TGTGAGCGGGTGACCCCCCGTCTGTCCCATGCCAACTCTGCGGTGGTGCTGTCGGCGGTC
AAGGTGCTGATGAAGTTCATGGAGATGCTTCCTAAGGACCTGGACTACTATGGCACCCTG
CTGAAGAAGCTGGCCCCTCCCCTGGTCACCCTGCTGTCTGCAGAGCCCGAGCTGCAGTAC
GTGGCCCTGAGGAACATCAATCTCATCGTACAGAAACGCCCAGAGATTCTGAAGCATGAG
ATGAAGGTGTTCTTTGTGAAGTACAACGACCCCATCTACGTCAAGCTGGAGAAACTGGAC
ATCATGATCCGCCTGGCATCTCAAGCTAACATCGCCCAGGTGCTGGCAGAGCTGAAGGAG
TATGCCACTGAGGTGGATGTGGACTTTGTGCGGAAGGCAGTCCGAGCCATCGGCCGCTGT
GCCATCAAAGTGGAGCAATCAGCGGAGCGCTGTGTGAGCACCCTGCTGGACCTCATCCAG
ACCAAGGTCAACTATGTGGTGCAGGAGGCCATCGTGGTCATCAAGGACATCTTCCGCAAG
TACCCAAACAAGTATGAGAGTGTGATCGCCACGCTGTGTGAGAACCTGGACTCCCTGGAT
GAGCCGGAGGCGCGGGCAGCCATGATCTGGATCGTAGGAGAGTATGCTGAGAGGATCGAC
AACGCTGACGAACTGCTGGAGAGCTTTCTGGAGGGCTTCCACGACGAGAGCACCCAGGTG
CAACTGCAGCTGCTGACAGCCATAGTGAAGCTGTTCCTGAAGAAACCCACTGAGACTCAG
GAGCTGGTGCAGCAGGTGCTGAGCCTGGCCACACAGGACTCTGACAACCCGGACCTGCGA
GACCGTGGCTACATCTACTGGCGTCTGCTCTCCACTGACCCTGTGGCTGCCAAGGAGGTG
GTGCTGGCCGAGAAGCCTCTGATCTCAGAGGAGACGGACTTGATTGAGCCCACCCTGCTG
GAGGAGCTCATCTGCCACATCGGCACGCTGGCCTCCGTCTACCACAAGCCTCCCAGCGCC
TTCGTGGAGGGCAGCCGCGGTGTGATGCACAAAAGGCTCCCCGCACGCACTGGATCAGGA
GAGGGTACGGAATGCCCAGATGTGGGCAATGCTGCTGGGGGCTCTGCCCCTGAAGCTGCC
CCCTCTATCATCCCCTCCCAGGGCGACCTCCTGGGGGACCTTCTCAACCTGGACCTGGCA
CCCCCCACCACCGCTGGTCCCACCCCCTCCACCTCCGGCATGCAGATGGGGGGCATGGAT
CTCCTTGGTGGTGGTCTGGACAGCCTGTCTGAACCGGTAACTAAAGTACAAGGAGGGAGA
GGACATAGCTATAGTCACACATCACAGTACATCATCATCACTCCCGCTGTGATGCCAGCC
TCTCTAAACGCTCCTGTGGGAGGCGGCCTTGGAGACCTCTTTGACCTCGGAGGGGGGGTT
GGCATGCCGATGGGAGCATACATTCCACCCAAGACAGTGTGGCTCCCAGCCATGAAGGCT
AAAGGTCTGGAGATCTCTGGGACCTTCGCCCGGCGTGCTGGAGTCATCCAGATGGAGCTG
GTCCTCACCAACAAGGCCATGAGCGTCATGACTGACTTCGCCATCCAATTCAACAGGAAC
AGTTTTGGACTGGCCCCTGCCGGCCCACTCCAGGTCCTCACCCCTCTCGGCCCAAACCAG
ACCATTGAAGTCAGCCTCCCCCTCAGCACTGTTGGGCCAGTCATGAAGATGGACCCTCTC
AACAACCTACAGGTGGCTGTGAAGAACAACATTGACGTCTTCTACTTCAGCTGCCAATAC
CCCATCAGCATGCTGTTTGTGGAAGATGGAAAGATGGAGCGACAGGTGTTCCTGGCCACA
TGGAAAGACATTCCTAACGACAACGAGTCTCAGTTCCAGATCCAAGACTGTCATCTCAAC
TCAGAGGCAGCCAGCAACAAGCTGCAGGGCAGTAACATCTTCACCATAGCCAAGCGCACG
GTGGAGGGCCAGGATATGCTTTACATGTCCATCAAACTGTCCAATGGCATCTGGGTGCTG
GCTGAGCTGAAGGTGCAGGCTGGAAACCCCAACTACACGGGACAAGGAGGGACAGATAAC
AACATTACTAATGGAAAGAGAAATCTATGA
>OmyDis_2732 is within 50000 bases of: GSONMT00028841001 assembled CDS
ATGATCTGGCATAGAATCTGGCAACCGAGATTCATATTCTGCAGGGGGTGGAGCTCTCAT
CCTGTCTTTCTGGAACCTCATGGTTACAACATGGAGAAAGTGTCACAGTTGAAAGATCAG
GGCAACAAGGCACTGAGTGCAGGGAAAATCGACGAGGCCATACGCTGCTACACCGAAGCA
TTGGCCCTCGACCCCTCAAACCACGTCCTCTTCAGCAATCGCTCGGCTGCCCATGCCAAG
AATGGTAACTACGAGAGTGCTCTGGAGGACGCCTGCCAGACCATCAAGATTAAACCTGAC
TGGGGAAAGGGGTACTCGAGGAAAGCAGCAGCCCAGGAGTTCCTTGGAAGGTTTGAGGAT
GCCAAAGCGACTTACCAAGAGGGATTCAGACAAGAACCCACTAATCAGCAGCTCAAGGAG
GGACTGCAGAATATAGAAGCCCGGCTAGCAGAAAAAAAGATGATGAACCCCTTTGCCATG
CCCAACATGTTTGCGAAGCTGGAGAGTGACTCTCGGACCCATGCCCTGATGAAAGACCCA
GAGTACAGAGCGCTACTGGAGCAGCTCAGGGATAAACCGTCTGAGCTTGGCTCGAAGCTC
CAGGACCCGAGAGTAATGACCACCCTGTCAGTCCTGCTGGGGTTAGACTTGGCAGGCATG
GATGAAGACGACGAGCCCACTCCACCCCCTCCTCCCAAGCCCAAAGAGACTCAGCCACCT
CCTCCCAAGGAGGAAGACTTACCCGAGAACAAGAGACAGGCTCTGAAGGAGAAGGACCTG
GGGAACGAGGCATACAAGAAGAAAGACTTTGCCACTGCACTGAAACATTATGAAGAAGCC
CTCATGCACGACCCAACCAACATGACGTATATTTCAAACCAAGCAGCTGTGTTCTTTGAG
AAGGCAGAGTATGAGAAGTGTAGGGAGCTCTGTGACAAGGCCATCGAGGTGGGCAGAGAG
AACCGGGAGGACTACAGACAGATTGCCAAGGCCTTGGCTAGGATTGGCAACTCGTACTTC
AAGCAGGAGAAATACAAAGAAGCAGTCCAATTTTACAACAAGAGTCTGACAGAGCATCGC
ACTCCTGATGTCCTTAAGAAGTGCCAGCAGGCGGAGAAAGTATTGAAGGAGCAGGAGAAG
CTGGCCTACATCAACCCAGAGCAGGCCTTGGAAGAGAAGAACAAGGGCAACGAGTCCTTC
CAGAAAGGAGACTATCCTTCAGCCATGAGACATTACTCAGAGGCCATCAAGAGGAACCCC
AATGACGCCAAGCTCTTCAGCAACAGAGCTGCCTGCTACACGAAGCTGCTGGAGTTCCAG
CTTGCCCTGAAGGATTGTGAGGACTGTATCAAACTTGACCCTGCCTTCATAAAGGGATAC
ACACGGAAGGCAGCAGCTTTGGAGGCCATGAAAGATTTCACTAAAGCGATGGTTGCCTAC
GAGAAGGCTCTGGAGCTTGACTCTACCTCCAAGGAGGCCACAGAGGGCATTCAGCGCTGC
CTGATGAGCCAGCACGTGAGGAACGACGACAGTCCAGAGGATGTGAAGAGGAGGGCCATG
GCTGACCCGGAAGTGCAGCAGATCATGAGTGACCCAGCCATGCGCATGATCCTGGAGCAG
ATGCAGAAGGATCCACAGGCACTCAGCGATCACCTTAAGAATCCAGGCATTGCTCAGAAG
ATCCAGAAACTGATAGATGTGGGACTTATAGCCATCCGGTGA
>OmyDis_2732 is within 50000 bases of: GSONMT00028842001 assembled CDS
ATGGCGCCGGAGGGAGTGGCCGAGCTGCGCGATTGGCTGTTCCTGCTGATGCTCTGCCTG
ACTCTGTTGGCCGAGGTGCTGGAGGTTGCTGCAGCCACAGGGTACGATGAGGAGGAAGAC
TTGGTGTGCCCCTCTGTCTGCCGATGTGATGAGGACTTCATCTACTGCAACGACCGTGGC
CTGAGCTCTATCCCCCCTCTGCCCCCCTCTGCCACTGTGCTCTACCTTCAGAACAACCAC
ATAGACAACGCCGGGCTCCCCACCTCCCTGGAGCGACACCTAACGGTCCGAGTGGTCTAC
CTGTACGATAACGAGCTGGATGACTTCCCCATGCACCTGCCCCCTTCCCTCCGGGAGCTG
CACCTGCAGGACAACAACATCCGTACGCTTCCCCGCTCCACCCTGGCCCGCATGCCTCTA
CTGGAGAAGCTGCACCTGGACGACAACTCTGTCTCCACCGTCAGCATCGAAGACAAGGCC
TTCGTTGACAACCCGCGGCTGCGTCTGCTCTTCCTGTCTCGTAACCACCTGTCCAGCATC
CCCTCTGGGCTCCCGGCCTCTCTGGAGGAGCTGAGGCTGGACGACAACCGCATCTCCACC
ATCCCCACCCACGCCTTCCGCGGCCTCTCCTCCCTGCGACGCCTCGTCCTGGACGGAAAC
CTCCTGGCCAATCAGCGCATCGCAGACGACACCTTCTCCCGCCTCTCCAATTTGACAGAG
CTTTCGCTGGTGCGTAACTCCCTCCTGACACCGCCACTCAACCTGCCCAGCGCCCACTTG
CAACGTCTCTCCCTGCAGGACAATGCTCTGATCCACATGCCCCGTGGCTCCTTGGACGGC
ATGAGGAGGCTCCAAAGACTAGACCTGTCTGGCAACAACCTGACCACCCTGCCTCGGGGC
CTGTTCAAAGACCTGGACAGCCTGGGACAACTGCTGGTGCGGGGGAATCCCTGGCACTGT
GGCTGTAACCTGCGCTGGCTACATGACTGGCTGCACGCTAGGGGTAACTCCATCACGGTG
AGGGGCCTCACCTGCCAGGCGCCCGAAAAGGTTAGAGACATGACCCTCAAGGACCTGACC
AGCCAGATGGAGGAGTGCGAAGTCACAGGGGTAGTTGGGACCAGAGACAGAGTGGGTGGA
GTAGGAGGAGTTGCCGCTAGCTCCACCACCCTTTCCCCTCCACAGGGCTCCCTCTTCACC
CTGCGCTCCAAGCGGCCCGGCCTGGGGCTACCAGACTCTGGTCTAGACTACACCCTGGGT
AGCAGTGGAGTAGGTAAGAGCCTGGCCCTGAATGTCAAGCCCCTGGCCCACGACAGCATT
CGTGTCACCTGGAGCGTGGCCCAGCCCACCTCCTCCTTCAGACTCAGCTGGCTGCGGCTG
GGCACCAGTGCTGCCATGGGCTCCATCACAGAGACCCTGGTGAGAGGAGACCGCAGAGAG
TACCTGCTCACCTCCCTGCAACCCCGCTCCAGCTACATCATCTGCATGGTGCCCCTGGCG
GCCAGCTCCGGGGGTAAAGGAGCCATGGCAGGCGGAGACTCTGACTCAGATGAAGCTCCA
GTGTGCGCTAAAGCTGAGACGTCAGACCCCAGTCAGCCAGATGTGGGCCAGGAGGACAAC
CAGGACTCGGAACACATGGCTACTCTGCCTCTGGCTGGGATCATTGGAGGAGCTACTGTC
ATCGTTTCTCTGGCCCTCATATTCGCCATCTTCTGCTGGTACGGGCATCGGGCCGGACGC
CTGTCTTCTCGTGATCAATACAGCCGTGGCAGCTCCAGGAAGAGCAAGCACTACGATGAC
TACATTGAGTCAGGCACAAAGAAGGACACCACCATCCTGGAGATCCGAGGCCCAGGGTTC
CAGATGACGCCCATGGTTACCCACCAGCCGCCCAAGCCCCTCCGGGAGGATTACATCATC
CACACTATATTCCCCTCCAATGGCACCGGCCTCTACAAAGGTGCCCACCAAGTGTCCAAT
GCAGGGTATGGCACCAACCGTGGCTATAGAGAAAGAGGGATCCCAGATATAGACTACTGT
TACACGTGA
>OmyDis_3059 is within 50000 bases of: GSONMT00034049001 assembled CDS
ATGAACACACTAAAAGCTATCTCAATTTTGTCTTCAAATCTCTTCCTCCTTTTGTGCAGG
TATGAGCCAATAGGCTACCCGGTGTCGGTGCACCTGTATTTCTACGACGAGCGTTTCCAG
GGCTACTTGGTCCGTCAGGAGGTGCAGAAGGTGGGGTCAAGGGTCAGGGAAACGGTGGAG
GTGTGGGCCGTGCCTCAGGCCACCATGCAGCTGGAGAACAACCTCCGGGAGTTTGAGAGG
CTCAAGAACCTGGAGGTGGGCACAGAGTGGGACCCCAAGGAGAGAATATTCCGGAACTTC
GGCGGTGTGATCGGGCCGCTGGACGAACCGGTGGCGGTACAGAAGTGGGTTCGGGGGCCC
AACCTCACTGCCACCATTGTGTGGATCGACCCCGCCCAGACGGTGGCGGCGTCTTATGAC
ATTAGTGTGGATGTGGACGCAGAGTACACGCAGTACAAGCCCCCGCTGCAGCGGCCGCTC
CGCCCCGGGGCCTGGACTGTCAGGGTGCTGAGGCTGTGGGAGCGTGTGGCTGAGGCTCGC
TTCCTCGTCATGCCCCTGGCCTTCAAAGGACGAGAGCCACTACGCCAAGAGGAGGACAGC
TGGCTGCACGCGGGGCCACCAGGCAACATGTACCTGGAGCAGGGCTTCCAGCAGCTGAGA
TCTGTTCTGAAGCTGCCCCCACAGGAGCCCGCCCTGCAGGAGGCCCAGCAGAGGGCCCAG
CTGGTGGGCAAGCCCCTGGAAGCTTGGGTGGACCGCACAGTGGGGGCCTTCTGG
>OmyDis_3059 is within 50000 bases of: GSONMT00032016001 assembled CDS
CTCTCTCTCTCTCTCTCTCTCTCTCTCTCTCTCTCTCTCTCTCTCTCTCTCTCTCTCTCT
CTCTCTCTCTCTCTCTCTCTCTCCTCCTCCTCTCTCTCTCTCTCTCTCTCCTCCTCCTCC
TCCTCTCTCTCTCTCTCTCTCTCTCTCTCTCTCTCTCTCTCCTCCTCCTCCTCTCTCTCT
CTCTCTCTCTCTCTCTCTCTCTCTCTCCCCCCCTCCTCTCTCTCTCTCTTGCTCTCTCTC
TTTCTAACACTCACTTACTCCTCCTTCTCTCCCTGTCTGTCTCTGTCTTGTCAGTTTCAG
ATGTCTGACATGCCAGTCGTTTCTGTCACTGCCACCTGCAGTCACCTGCTTGGAGGTCCT
CTCAAACAGAGGGGAACAATAGCTTTTGCCTCACAAGTGCATGTCATAGCATTACATTTG
AATGTCTACACATCAAGCAGAGGATATTTAATTCACACTTCCCTTTCTCTTCGGATACAG
ATAGATCTCAGTCAGCCATTGGAGTCTCAAGGACCTTTTGCGGTCATTGTACACAAGCTC
TCTGATGTCATTGTCAAGGCCGAGTATGACAGCCAGTCGCAACAGCTCCTTGACAACTTC
CAGGGTTATGTGTCCACCCATCCCCATACTGTTCTCCTGGACCCCCTTCCAGCAATGAGC
CAGCTACTGGATCGCTTTGCCTCCTATCGGATTATGAGCCAGCTCCAGAACTCCCTGAGA
GACTGGCGAATCAGCAGCCCTCCCTACCTGGAGATCAGCACCAGTGACCTGTCAGTCATC
CAGCAGGACGTGGAGAGCAAGGGCCTCAGCTTCCCTCTGATCTGTAAAACCAGGGTGGCT
CATGGATCCTGTTCCCATGACATGTCTCTGATCTTCAGCATGGCTGGTCTGTCAGAGGCC
CGCCCTCCCTGTGTGCTGCAGAGCTTCGTCAACCACGGTGCCGTGCTGCACAAGGTGTTT
GTGGTGGGAGAGGACCACTTCACTGTGGAGAGGCCCTCGCTGAAGAACTTCCCCCCTGGA
CCCTATGAGAGGAAGACGATCTTCTTCAACAGCCACGAGGTGTCCAAGCCAGAGTCCTGC
TCCCACCTCACTGCACTGGATGAGAAGGTGTCGAGTCTGCCTCCCCCCAGTGGTGAGGCC
ATGGTGGCCCTAGTAAGAGAGCTGAGGGCAGAGCTGGGCATGGCTCTGTTCGGGGTGGAC
GTCATCGTCAGCATCGACACGCACACCCTCACTATCATCGACATTAACATCTTCCCAGGC
TATGAGGGAGTGCCTCAGTTCTTCTCCTCCCTCCTCAGTCACATTGAGTCAGTATTGGAC
AACCAGGAACTGGAAGAACCCCAGGCAACATGTCCTCCTGCTCCCTCGACTCCCCAGGCT
GACCTCTGA
>OmyDis_3059 is within 50000 bases of: GSONMT00007387001 assembled CDS
ATGTGTAACTCTCTTCATGCAGGGCTCTCTCATCTGGTGAGAACACAGCAGGTTGTCACA
GCAACCCTGGGAGAAGATGCAGTCTTAAACTGTGAACTCATGAAACCCAAAGACGTGCTG
CAAGTCACCTGGAAAAAAATGACACGGGCAAAATTAGTCAACCCACCTTTTCAGAGGAAA
GTGGAGTTTGAAGACGAGGGACTGCAGAACTGCTCTATCGTCATCAGAGGAGTGTCAAGA
GGAGACGAGTCCTGCTACAAGTGTCTGTTTAACACCTTTCCAGAGGGAGCTATCAGTGGA
ACGACCTGTCTCAAAGTCAATGAGCTGTATGGACCCTCACTCCTCATCACACAAACCAAC
AACAGTCACACCACTCTGTCCTGTTCTGCTACTGGACGACCTGCTCCTCGGTCTTTAGCC
CAAATCCCACAGCCCATGATGGAGAACAGGAAGAACCCTCAACCCTCAACATGA
>OmyDis_3094 is within 50000 bases of: GSONMT00048119001 assembled CDS
ATGCCTCCGAAGAAGCAGAAAAACCCGTCGGTGAATATCTCCAGCTCGCTAGAGGAGTCG
GAAGAATTCAGTCTGGAGACCACGGTGCCCACGGAAGACATCTCGTCGTCGGACGAACGG
GACCGCACCGGGACACAGAAAGTCACCCGACAGCTCCTCGAGAGGAAAGAGCTACTGCAC
AACTTACAGCTGTTAAAAATAGAGATGTCGCAGAAAAATCTCATCATAGATAACATGAAA
GTGGACCACTTGACAAAGACGGAGGAGCTGGAGGAGAGGCTGAATGTTGCCCTGCACCAA
AAACAAGTTCTGGCTCTGAGACTGGACAGCCAGCTGCAACTCACCCAGGATGAGAGCAGG
TAG
>OmyDis_3094 is within 50000 bases of: GSONMT00027799001 assembled CDS
ACTAAAGCTAGAACGTTATCTGAAACACTGACTAAAGCTAGAATCGTGGTCCTTCTGGTC
CTGACCTTCCTCCTCTCATCTCTGTTCCTCTACTTCTGGAGCCAGGCTCACAACGATTAC
AATGATTTTGATTGGTTTAACTTTGAGACTCTGGGATTCTGGTTCCCCTGGTCTCTGGTG
CTGCTGGTTATTGCTGCTGCTCTGTTCACCTACATCTCTCTGCTGCTGGTACTGGCAGTT
TGTTTACTGTCTGAGGGACAGAGGTTGTACCTTCACTGGAGTCACAAGATGGGGATTGTG
GTGACCCTGGCATTCGCTGTCAGTGCCACGGCTGTTCTGTCTGAGGTGTGGAGTAAAGAG
TGGAAGACCCTCCTCCTCTCCCTGCAGGTCACAGCCCCCTTTCTTCATGTAGGCGGGGTT
TTATTTATGACTCTCCTGTCCTGGCCAATAGCGCTGCACTTTTTTCGCATGAACAAGAGA
GTGCATCAGGTGTGTCTGTTGGGTGTGTACCTGGGTGTATTGTTCAGTCTGTACCTGGTT
CCTCTGGCCATGTATTCTCCCTGCATCAGAGAAGCTGGAACCCTGGGACCCAAACCAACA
CTCCTCGGACACAGAGGAGCTCCCATGGTACATATCTATATATCAATGACATTATTATCA
ATATTATCACTATCTATATATAACATTATTATCAATAGTATCACTATCTATATATAA
>OmyDis_3126 is within 50000 bases of: GSONMT00022381001 assembled CDS
ATGTCCTTTATCTTCCTCAACCACTTCCTGGATCTGTCTAATGGGATAGATGAAGGGAAT
CTGGACCACTCTGATTTCCAGGACACGGACATCTCCGAGGTTCCTGTCCCTGCTAAGCTA
CACGTCACTGATGCCCAGCGTGAGGAGATCCGTGGCTGGGTGTTGACGGTGTCCATGGAC
CAGCGGATGGAGCAGGTGCTGCCCAACGACGAGAGGGACACCTACGACGCCTCTCTACTG
GCAGCCAACACCGGCATCCGCTACCTGCCTTGCGTTATCACAGGTGGGTGGGAGAAACAA
CCTTACAGAGCACCTTACCACCTTACCTTACCGTCTCCCATCTCTATGGAATTACCCCAG
TGTCTAGGACTGTACCATCTACTCCAGGGGTGTGAAAAGTCTTGGGTGTGTCTGTGTGAG
GGGGGCTATTGTTGGAGAGTCTTTGACCTTAGTTAA
>OmyDis_3126 is within 50000 bases of: GSONMT00022383001 assembled CDS
ATGCTTACTTACAGGCCTTTCCCACGAGCAGCCAGTGCCCATAAGCAGGTGCGCTACCTG
TGGGCCAAGAGTCTGGGAGGGGAGGCTGCTGTCAAACTGCTCAACAAGTTTGGTCTGCTG
GAGACCTCCATCGGCTTTGCAGCAGACGACTGCTCCTTTGACTTTGCCTGTAAACTGGCT
CGTCTATCTACCAAGAACACGATCCCTGAGAGCCACCTGAAAAACACCTTAATGTTGGAG
GATCAGGGCAAGTTCACCGAAGCCGAGACAGAGTTCATCAAAGCGGGGAAGCCAGAAAGA
GGCGGTGCTGATGACGCGGAGATGTGGAGTGATGCCATGCGGATCTGTAAAGGGTACCTT
CCCAACAAGCTGAGCGTCCTTCAAGAGGAGTACGAGAAGGAGGCTGCCAAGAAGGGCTCC
CGTCTGGGGAGTACGCCCGGGCCGTGGAGTGTTACTTCAAGGTTAAGGACTCCACCAACG
ACCCCCCCCCCCCCCCTCGTGGAGAAGTGCTGGATGAAGGCTGCTAAGTTGGCCATCAAG
TTCCTGACCCAGGAGAGGGCTGTAGATGTGATCCACGCTGTGGGCCCTCGCCTCACCCAG
CTCAGGAAGTACAGTGCTGCGGCTGAGCTGTACCTCAGCCTGGACCTAATTAAGGAAGCC
ATAGATGCATTCATCGCGAGAGAAGAATGGAACAAAGCCAAGAGAGTGGCCAAGGAGCTG
GATCCAAGGTGA
>OmyDis_3126 is within 50000 bases of: GSONMT00022384001 assembled CDS
ATGTGGAAAACTCTGAGCAAACTGTCCCTGGTGGCCCGCCAGCTCCACATCTCAGAGAGG
GTGGTGATGGTACAGAGTTCTACCAAGTCAAAGCACGCCTGGCCATGCTGGACAAGAACT
ACAAGCTGGCAGAGTTGTACTATATGGAGCAGAGCTGAACAACCTGCGTCACAGCTACTA
CCAGTGGCTGATGGAGACCAACCCATCATGAGAAGGTTGGCGAGGTCAAAGAGGGGGAGG
AGGACTTCATGGGCGTCGTCAACCTCTACCTCAAGGTGGGCCTACCAGTCAAGGCCGCCC
GATTTGGCCGTGAGGAGCTGGTCTCCAACAGTGACATCCTCAGTAGAATCGCTGCTGCCC
TCATCAAGGGAGAGTTCTATGAGAGGGGAGGAGATCTGTTTGAGAAGATCAGGAACCACC
AGAGGGTTCTGGACCGCTACCTTCCGGAAAGTTGTGGAGCTGGCTCGTGTTTCCTTCCCA
ACTGATGTGGTGAAGCTGGAGGAGGACTGGGTAGACTACCTGGTCCAGCAGAAACAAATG
GACGCTGCAATCAACCATTACATCGAGGCTGGTTGTTCCTCGAAGACCATTGAGGCAGCT
GTAGGCGCTCGCCAGTGGAAGGCGGTCCATATCCTGGAGTTACAGGAAGACCGGTCAGGA
GGGAAATTCTACCTGAAGATAGCCCAGTACTACGCCTCCAGCCAGGAGTGTGAGATTAGA
GGGCAGAGTGATGGAGAAAGCGGGAGGGGAGGAGATGACCGCAGCCTCATTCCAACTGTT
CTGATGAGTCAGGGGCCTAGCAACCTGGCAGCTGGCGATGTCTGCTTTTTTCCAGACCAG
ACTCCATGCTGCCTCTGTGCTACGTTGCAGAGCCCCTGTTTGTGA
>OmyDis_3126 is within 50000 bases of: GSONMT00022389001 assembled CDS
ATGCACAACCAACTGATCCAGTGTTTCGAGGGCTTTCTATTAAATGTGTGTTACATAAAG
GAATATTTTGAGCTCATTATTGGAGCAATCTTTTACCTTTTTGAGGCCCTTGTGCGCCTG
TTCATCCAGCCACCCAGGAAGGACGTGGAAGGGGAAATAGTGTTGGTAACAGGGGCAGCC
AATGGTATTGGCAAACTGATAGCCAAGGAGCTGGGTCGTCGTGGGGCTACCTTGGTCCTT
TGGGACGTCGACTGGGAAGCTCTTGATGAGACAGCCAAGGAACTTCGCCAGATACTGGAC
ATACGTGTCTATGCCTATGCTTGTGACTGCAGTCGACGGACTGAGGTGTATAAAGTTGCA
GACATGGTAAAGAAGGAGGTGGGGGATGTTTCCATCTTGGTGAATAATGCAGGAGTAGTG
ACAGGAAAGTACACCTTCACAGAGGCCCCAGACAACCTGGTGGACAGAACACTGAGGGTC
AATGTCGCTGCTCACTTCTGGACATACAAGGCTTTCCTCCCTGCTATGATGTCCAGGAAC
CATGGGCATCTTGTGTGTGTGGCCTGTCATGGAGGACTGTTTGCTATGAACGGATTAGCA
GACTACTGTGCCAGCAAGTTTGCAGCTGTTGGATTTGCTGAATCCATTGCCTTAGAGATG
CTTGTCCTCAAGAAGGAGGGGGTCAAAACTACTATAGTATGTCCTTACTTGATCAACACA
ACCATGTTTGGAGGATGTCAGACAAAGTGGCCGTCTTTTCTGCCCATCATGGACAAGAGG
GATGCAGCAAAGATGATTGTGGATGCAATCCTGAGGGAGAAGATGTATTTACTGCTACCC
TCCAGTCTGTACTTCCTCATGGCATTAAAAAGCTTCATGCCAGCCAAGTTGGGCATCATC
TTGGTGAATTTCTTTGGAGGATTGGATTTAATGGATCGATTCAGGGGAGTTCCAGTGCCC
ATTCTGCCATACAAAAAGCCTCTGCGCCAAAGATATGACAGCATTGGTGAACCACAGAAT
GCAATAGTCTATCACAACTAG
>OmyDis_3126 is within 50000 bases of: GSONMT00022390001 assembled CDS
ATGGCAACCCTGATTTTAGAAGATGGGACCACCTTCAAGGGACGCCTTTTCGGGGCAAAT
GCGTCGGTGTCTGGTGAAGTTGTGTTCCAGACAGGCATGGTGGGCTACCCAGAGGCCCTG
ACTGACCCGTCCTACAGATGTCAGATTCTCACCCTCACCTACCCTCTGCAGGGCAACTAT
GGCATACCCCAGGATGAGGAGGGTGACTTTGGACTCAGCAAGTGGTTTGAGTCTTCTAAG
ATCCACGCTGCAGCCCTCATCGTCGGAGAGGTCTCCCAGAACCCTAGCCATTGGAGCTCA
GCCATGTCTCTGGACCAGTGGCTCAAAGAGCAGGGCATCCCTGGCCTAGAGGGAGTTGAC
ACCCGCAGTCTGACCAAGAAGATCCGTGAGAAGGGAACCATGCTGGGGAAGCTTGTTGTG
GACGGAACGTCGGAGGACAACGTTCCATTTGACAACCCTGACCAGAGGAACCTGGTCAAG
GAGGTGTCCATGAAGGAGCCCCTGGTGTTCAACCCCAGTGGTACTGTCAGGATCACAGCA
GTAGACTGTGGCATTAAGTACAACCAGATCCGCTGCCTGTGTCAGAGAGGGGCCTGTGTC
ACTGTGGTGCCCTGGGATCACCCACTGGACAGCACAGATTTTGATGGGCTATTCATAAGC
AATGGCCCTGGGGACCCCCAGTTCTGTAAGGAGACCATAAACAACGTGAGGAAGGTGGTG
TGTGTGGATAACCCCAAGCCTGTGTTTGGTATCTGCCTGGGCCACCAGCTTCTCTCCCTT
GTCATCGGAGCAAAAACCTACAAAATGAAGTATGGAAATCGTGGCCATAACCAGCCCTGC
ATCCACAAGGGCACGGATCGCTGTTTCATCACATCTCAGAACCATGGCTTTGCTGTGGAC
CCTCTCACCCTGCCTCAGGGCTGGGACGTGCTCTTCACCAACGCTAATGACCAGACCAGT
GAGGGCATTGTGCACAACACCAAACACCTATTCAGTGTTCAGTTCCACCCAGAGCACATG
GCAGGCCCCACTGACCTGGTCAGTCTGTTTGATGTGTTTCTGGCCACGGTTAGAGACCAC
AAGGAGGGCAAGAGTGGCAAACCAGTGAAGCAGAGACTGACGGAGCACCTGACCTACCCT
GGGTCTCCCAAGCCGGAAGAGTTTGTTCGGCCACGCAAGGTCCTGATCCTGGGCTCTGGG
GGCCTCTCCATCGGGCAGGCTGGGGAGTTTGATTACTCTGGCTCTCAGGCCATAAAAGCA
TTGAAGGAGGAGAACATTCAGACTGTGCTCATCAACCCCAACATCGCCACGGTTCAGACC
TCCAAGGGACTGGCTGACAAGGTTTACTTCCTACCTCTCACCCCGGAGTACGTCACTGAG
GTGATAAAGAATGAGCGTCCAGACGGGGTCCTCCTGACCTTCGGGGGGCAGACGGCTCTG
AACTGTGGGGTGGAGCTGACCAAGAGGGGTGTCCTGGAGAAGTATGCGGTGCGTGTGCTG
GGGACACCAGTGGCCTCCATCGAGATGACTGAGGACAGGAAGATCTTTGTGGAGAAGATG
GAGGAGATCAGTGAACACGTGGCGCCCAGCGAGGCTGCTCTGTCTGTGGAGCAGGCGGTG
GCGGCTGCAGAGCGTCTAGGCTACCCTGTCCTGGTGCGCTCTGCCTTTGCCCTGGGCGGA
CTGGGCTCTGGCTTCGCCAATAACAGTGAGGAGTTGACCTCTCTGGTGACCTCTGCCTTC
GCCCACACCTCCCAGGTCCTAGTGGACAAGTCCCTGAAGGGCTGGAAGGAGATCGAGTAT
GAAGTGGTCAGAGACGCCTACGACAACTGTATTACCGTATGTAACATGGAGAACATTGAC
CCTCTGGGTATCCACACTGGGGAGTCGATCGTGGTGGCGCCCAGTCAGACGCTCAACGAC
TACGAGTACAACATGTTGAGGGACACCGCCATCAAGGTCATCCGACACCTGGGCATCGTG
GGAGAGTGTAACATCCAGTACGCCCTCAACCCGGAGTCTGAACAGTACTACATCATTGAG
GTGAATGCTCGTCTGTCTCGGAGCTCAGCTCTGGCCAGTAAAGCTACAGGATATCCTCTG
GCCTACGTGGCTGCCAAGCTGGGACTGGGCATCCCTCTACCCGTACTCAAGAACTCGGTG
ACCAACCAGACCACGGCTAACTTTGAACCCAGTCTGGACTACTGTGTGGTGAAGGTCCCT
CGCTGGGATCTCAGCAAGTTCCTCCGTGTCAGCACCAAGATAGGCAGCTCCATGAAGAGC
GTGGGAGAGGTGATGGCAATCGGCCGCAGCTTTGAGGAAGCCTTCCAGAAGGCTCTACGG
ATGGTGGATGAGAACTGTGTGGGCTTTGACCACACCATCAAACCGGTGTCTGACGAGGAG
CTGCAGACCCCGACAGACAAGCGTATCTTTGTGCTGGCGGCTGCTCTGAGGGCGGGCTAC
ACAGTGGACCGCCTGTACGACCTGACCAAGATCGACCGCTGGTTTCTCCACAAGATGAAG
AACATTGCGGACCATGAGAAAGTGCTGGAGTCGTACAACCAGGACGAGAGCGCCATGCCT
CTGGAGGTGATGAGGAAAGCCAAGCAACTGGGCTTCTCAGACAAACAGATCGCCCTGGCT
GTGCAGAGCACGGAGCTTGCGATGAGGAAGCTGCGACGTGATTGGAGCATCTTGCCGGTG
GTGAAGCAGATCGACACTGTGGCAGCAGAGTGGCCAGCCCAGACCAACTACCTGTACCTG
ACCTATAACGGAACAGAGAGCGACCTGGGCTTCAGCGAGCCCCATGTAATGGTGATCGGC
TCCGGCGTTTACCGCATTGGCAGCAGTGTGGAGTTTGACTGGTGTGCTGTGGGCTGCATC
ATGGAACTCAGGAAGATGGGCTATAAAACCATCATGGTGAACTATAACCCAGAGACTGTC
AGCACAGACTACGACATGTGTGACCGTCTCTACTTCGATGAGATCTCCTTTGAGGTTGTT
ATGGACATCTATGAGATGGAGAACCCAGAGGGAGTAATCCTGTCCATGGGGGGCCAGCTG
CCCAACAACATTGCCATGTCCCTCCACAGGCAGCAGTGTCGCATCCTGGGCACCTCCCCG
GAGTTCATCGACTCTGCTGAGAACAGGTTCAAGTTCTCCCGCATGCTGGACACCATCGGC
ATCAGCCAGCCCCTGTGGAAGGAACTCACAGCGATTGAGTCGGCCATGAAGTTCTGTGAG
ACCGTGGGCTACCCGTGTCTGGTGCGTCCCTCCTACGTTCTGAGCGGAGCAGCCATGAAC
GTGGCGTACACAGACAGCGACCTGGAGAAGTACCTGAGCAGCGCTGTGGCCGTGTCTAAG
GAATACCCTGTGGTAATCTCCAAGTTCATCCAGGAGGCCAAGGAGATAGACGTGGATGCG
GTGGCATGTGACGGTGTGGTGATAGCCATCGCCGTGTCAGAGCATGTGGAGAACGCTGGG
GTGCACTCTGGGGACGCCACCCTGGTCACGCCCGCCCAGGATATCAACCAGAAGACCATG
GAGCGCATCAAGATGATCGTCCACGCCATCGGTCAGGAGCTGCAGGTCACCGGGCCCTTC
AACCTGCAACTCATCGCTAAGGATGACCAGCTGAAGGTGATCGAGTGCAACGTCAGAGTC
TCCCGCTCCTTCCCGTTCGTCTCGAAGACACTGGGAGTGGATCTGGTCGCCCTGGCAACA
CGTGTCATCATGGGAGAAGAGGTGGAGCCTGTGGGCCTGATGAAAGGAGTGGGCATCGTG
GGCGTCAAGGTCCCCCAGTTCTCGTTCTCTCGTCTGGCTGGGGCTGATGTGGTTCTGGGG
GTAGAGATGACCAGCACTGGGGAGGTGGCCTGCTTTGGAGAGAACAGATACGAGGCCTAC
CTGAAGGCCATGCTCAGCACAGGCTTCAAGATCCCCAAGAAGAACATTTTGCTCTCCATC
GGCAGTTATAAGAACAAGAGTGAGCTACTGCCTACTGTACAGGCTCTGGAGAGTCTAGGC
TATGACCTGTATGCCAGTCTGGGGACCGCTGACTTCTACACTGAGCATGGAGTCAAGGTG
ATGGCAGTGGACTGGCCGTTTGAGGAAGAGGAGAGCGACTGCCCCAACAAGGACAAGCAG
AGGAACATTTTGGAATACCTGGAGGACCACCACTTTGACATGGTCATCAACCTCTCCATG
AGGAACTCTGGAGGCCGACGCCTCTCCTCCTTTGTAACCAAAGGTTACCGCACCCGCCGC
ATGGCCATCGACTACTCAGTCCCCCTCATCATTGACATCAAGTGCACCAAGCTATTTTTC
CAGGCGCTCCGTCTGGTTGGAGGCTTTCCACCCGTCAAGACTCACGTGGACTGTATGACG
TCACAGAAGTTGATTCGCCTGCCTGGTCTGATAGATGTGCACGTCCACCTGCGGGAGCCG
GGTGCCACTCACAAGGAGGACTTCTCCTCGGGCACAGCGGCTGCCCTAGCAGGGGGCATC
ACCATGGTGTGTGCCATGCCCAACACGGCACCCGCCATCATCGACCTCAGCTCTCTCACC
ATGGTCCAGAAGCTTGCCAAGGCAGGGTGTCGCTGTGACTATGCCCTCTATGTCGGGGCG
GCTTCAGACAATGCTGCTGTCTTACCCTCCATTGCCAGCTCCGCCGCTGGGCTGAAGATG
TATCTGAACGACACCTACTCCACTCTGAAGATGGACAATGTCTCAGTTTGGATGGAACAC
TTTGAGAAATGGCCCAAGCACCTACCAATCGTGGCTCACGCAGAGAAGCAGACGGTGGCA
GCCATCTTGATGGTGGCCCAGCTCTACCAGAGAGCTGTTCATATCTGCCACGTGGCCAAG
AAGGAGGAGATTCTGATCATCCGCGTGGCCAAGCAGAAAGGCATCCAGGTGACGTGTGAG
GTGGCGCCCCATCACCTCTTCCTGTGTGAGGAGAACGTGGCGGACATCGGGGACGGCCGG
GCGCAGGTACGCCCCATGCTGGGAACCCGGGAGGACATGGAAGCCCTCTGGGAACACATG
GACATCATTGACTGCTTCGCAACTGACCACGCCCCCCATTCAGTGGAGGAAAAGAACTCA
GAGAAGCCCCCCCCAGGCTACCCTGGCCTGGAGACCATGCTGCCTCTCCTCCTCACTGCC
GTCAGCGACGGGCGCCTCACTGTCGACGATATCATCAAGCGCTTGTACGACAACCCCCGC
AAGATCTTCTCCCTGCCCGCACAGGACAACACTTATGTAGAGGTGGACCTGGAGCAGGAG
TGGGTCATCCCCAAACACATGCAGTTCACCAAGTCCAAGTGGACGCCTTTCGAAGGCATG
AAGGTGAAGGGCAAGGTCCGCAGAGTGGTTCTCAGAGGAGAGGTGGCCTACATCGACGGA
CAGGTGCTGGTCCCTCCTGGTTATGGAGAGGATGTGAAGACTTGGCCTGCACCCATCCCC
ACCCAGCCCCCTGAGCCAGTGAAAGAAGTCCAACCGACCCCAGAGCACCCGCGGCTGACC
TCGCCGTGTGAGGGCATCCGTACCCGCGCCCCGAGCCCTCGTCGCTCCACTGGGGATGGC
CGCTACATGCTCCCACCCCGCATCCACAGGTCGTCTGACCCGGGCGTTACACCAGCTGAA
GATTCAAGGGAAAGAGCATTAAGAAGAGCATTTGAAGAAGATTTAAGAGAAGAGATGGCC
CCTGCAGCTGGGGATGGCTCCAGCCATCCCCCTCCCCTGGCCAGGGTCCTGTCCCCCCGG
GCTGAGGCAGGGTTGGGGGTAGCGGTAGGGCAGACCCTGACCCACCTCCAGACCTCCCCC
CTACTGCACCCCCTAGTGGGACAACACGTCCTCTCTGTCAGGCAGTTCAGCAAGGAACAG
ATTTCTCACTTGTTTAATGTGGCCCATACTCTTCGCCTGATGATTCAGAAAGAGAGAACC
CTGGACATCCTGAAGGGTAAGGTGATGGCGTCCATGTTCTACGAGGTCAGCACGCGCACC
AGCAGCTCGTTTGCGGCGGCCATGCAGCGTCTGGGCGGCTCTGTGGTCCATTTCTGCGAG
GCCACCTCCTCGTCGCAGAAGGGTGAATCTCTGGCCGACTCGGTCCAGACCATGAGCTGC
TATGCTGACGTCCTGGTGCTCCGACACCCCATGCCAGGGGCTGTAGAGTCTGCAGCGAGG
CATTGCCGGAAGCCAGTGATCAACGCTGGGGACGGGGTCGGGGAGCACCCCACTCAGGCC
CTGCTGGATGTGTTTACCATCAGAGAGGAGCTGGGCACGGTCAACGGCATGACGATCACC
ATGGTAGGAGACCTGAAGCACGGACGCACCGTGCATTCCTTGGCCAGGCTGCTCACCCAG
TACAGGATCACTCTGCGCTACGTCGCCCCAAAGAACCTGCACATGCCCTCCGAGATCATC
GACTTTGTGGCCTCCAAAGGCATCAAGCAGGAAGAGTTTGAGAGCATCGAGGAGGCACTG
CCTGACACTGACGTGCTCTACATTACCAGGATCCAGAAGGAGAGGTTTTCCTCAGAGGAA
GAGTACAAAGCGTGCTTCGGTCAGTTCATCCTTACCCCACACATCATGACTGGAGCCAAG
AGGAAGATGGTGGTGATGCATCCTCTACCGCGAGTCAATGAGATCAGTGCGGAAGTGGAC
ACAGATCCTCGTGCTGCCTACTTCCGGCAGGCTGAGAACGGCATGTACATCCGCATGGCC
CTCCTGGCCACAGTGATGGGTAGATGA
>OmyDis_3126 is within 50000 bases of: GSONMT00067860001 assembled CDS
ATGTTCAGAGTGGCCCTGAGTAACCTCTCCACTGTCGCCACACTGCAGCAGAGCAGAGGC
CCACGGAGGGAATGGAACACTGCCTCATATGACTCAGGAGACGAGGAGCCCACGACCCAG
TCAGACCGCAGTGAGGGGATCCAGGGCACTCTGAAGACCCTGATCAGCAAGCTTGATGAC
CTCGGCACGTGTAACGACCTAATCGCCAAGCATGGGGCGGCCCTGCAGCGCTCTCTGAGT
GAACTCGAGGCGCTGAGAGTCCCCGTGGAGGGAGGAGAGAAGGTCAAGGGCGTCAACGAG
CGAGCCACCCTCTTCCGCATCACCTCGAATGCTATGATCAATGCGTGTCGGGACTTCCTG
GACCTAGCGGAGACCCACAGCAGGAGATGGCAGCGGGCGCTGCAGTATGAGAGAGAGCAG
CGTATTCACCTGGAGGAGACCATAGAGCAGCTAGCCAAGCAGCACAACAGTCTGGAGAGA
GCCTGGAGAGAGGCCCCCACACTGTCCGCCAACACGCCCAGCGCCCCCACCACAGAGAAG
GTAGGGAGTGAGAGGCTGCAGAAAGGGGAGGCGAGTGATGAAGATGAGGATACAGAATAC
TTTGACGCCATGGAGGAGTCCCCTGCCTTTATCACAGTGACCGCCACTGAGAACACACAG
CACAGGCATTCTCAGAGTAACCTGAGTGGAGCGAGTGGAGGCCAGACCAATGACTGGAAC
CAGGAAAATGTGTATCCTAGCTGTAATGATTCAGGGAAGGAGCTGCAGCCCCTCAGAAGG
AGGAGGAGCCACATCCCAGACAAACCCAATTACTCCCTCAACCTGTGGAGCATCATGAAG
AACTGCATCGGCAAGGAGCTCTCCAAGATCCCCATGCCTGTGAACTTCAACGAGCCTCTG
TCCATGCTGCAGCGGCTGACAGAGGACCTGGAGTACCATGAGCTGCTGGACAAGGCGGCG
CGCTGCGAGAGCTCCCTGGAGCAGCTGTGTCTGGTGGCAGCCTTCTCTGTGTCCTCCTAC
TCCACCACCGTCCACCGCACGGCCAAGCCCTTCAACCCCCTGCTGGGGGAGACCTATGAG
CTGGACCGACTGGAGGACTTTGGCTACCGCTCGCTGTGTGAGCAGGTGAGCCATCACCCC
CCAGCAGCATCTCACCATGTGATTTCTCAGCGAGGCTGGACCCTCTGGCAGGAAATCACC
ATAGCCAGCAAGTTTCGTGGCAAATACCTCTCCATAATGCCTCTGGGTGCCATTCACCTG
CAGTTCCACTCCAGTGGGAACCATTATGTTTGGAGGAAGGTCACCTCCACCGTGCACAAC
ATCATCGTGGGCAAGCTGTGGATTGACCAGTCAGGGGACATTGAGATAGTCAACCACAGG
ACCAAGGAGACATGCCAGCTCAAGTTCTCCCCCTACAGCTATTTCTCCAGGGAAGTCCCA
CGCAAGGTGACAGGGGTGGTGTCAGACAGTGGAGGGCAGGCCCACTACATCCTGTCTGGC
ACGTGGGACGATAAGATCGAGAGCTCCAAGATCGTCCAGAGCAGCAAAGGGGGCAGCGGC
TCCGAGGGCAAGCAGAAGACTGTCTACCAGACCCTGTCCCCCAAACTACTGTGGAAGAAA
TACCCTCTCCCGGATAACGCTGAGAACATGTACTTCTTCTCCTCGCTGGCGCTGACGTTG
AATGAGCCGGAGGATGGGGTGGGGCTGACGGACAGCCGGCTGAGACCGGACCAGAGGCTG
ATGGAGGCGGGGAGATGGGACGAGGCCAACTCTGAGAAACAGAGACTAGAGGAGAAACAG
AGAGCTGTGAGGAGGAGGAGAGAGGCAGAGGCCACAGATGCACTTGATGACGGTCGGGAG
TACGAGGGCTTCCAGCCACAGTGGTTCCACAAGAGGACGAACGCCATCACTGGAGAGACA
AACTTTGTGTACAAGGGGGGATACTGGGAGGCTAAGGACAGTCAGGACTGGAATATGTGC
ACTGAAATCTTCTAA
>OmyDis_3126 is within 50000 bases of: GSONMT00067861001 assembled CDS
ATGGACCCAATAGAGATGTCCAAAATAATCAGGTGCTCCACACACGCTACCCACAATGCA
CTATTCCTCTGCTCAGCACATAGCTTTATCTGGATGCACGGCACCATAGAGAGTGAGAGG
AAGAAATGGGCGGCAGAGAAAGAAGCGGCTCTACAGTTGCAGTGTGGGATACTGGAGGAG
CAAGGCCGGGAGGCTCTGGAGAGAATGAGGGGAGAGACTGAGAGAGAGAAGAGGAATGCC
TTGGCTCTTCAAAGCAAAGTGGTAGAACTGAGGACAAAAGTGCAGGAGTTGGAAAGTGAG
GGCCTTGTGCAGCAGAGTGAGCAGGCGTCTGCTCTCGCTGCAATGCGTAGGTCCCTGAGA
GAGAAGCACCAGGTTGAGCTACAGAGACTGCGCAGGCACATGGAACAGGAGGGCGAGAGG
GAATCGTTGAGGCTGGAGCAGGTTGTCCAACAAGCAGAGGAGGAGGCTGGTAGACTGCAG
GTGCTGCTGGGGGAGAGGGAGCACATCCACAAGCAGGCCACAGCCAGGCTGGAGCAGCAG
CACAGACACTGGGCCCAGGAGATGGGGGCAGAGTGTCAGCATCTTCAGCACCTGCTGGAA
CACAGTGGGGCCGTAGGGAGCTCCCTTCAGCTCCCACACAGTCCTACGGTGGCCCAGGCA
GTCCAAACCCTGCAGGTCCTCAGAGAGCAGTTGCAGCAGTCAATCAGTCAACTACAGCAG
GAGCTTGACTTACAGAGACGCAGCACTCAGCAGCTGAGCCGGGACAAAGAGCGGGAGTTC
CGTATTCTGAGGGAACAGATGGAGACGGAGAGACAGCAGGCTCTGGACTCACTGAAGGAG
ACACTCATTCAGGAGCACATTGAGGAGCTGAGCGATCTGCAGCAGGCCCAGGTGCGGGAG
GAAGGAGACGAGACAGGAGGTTTGGCTGCGTCCCTGCGCAGGCAGCTGCAGGCCAAAGAC
CAGGAACTGCGCCGGGTGCAGAGGAGCATGGGACAGTGGAAGGAGCAGACCACTGCACGC
CTGGCACGCAAGTTTGAGGAGGAGTTGACAGCCGAACTGGAGAGGTGTGCACCTAAGGCA
CAAGAGGAGAAGCAGAGGAAGCTGGAGAAACTGGAAGGGGAGATGAGACGCATTACTGGG
GAATGCACTGACTCTGGAGCTCAGCAATCAGCCTCCTCTCCCTCACTCCACATTGGGGAA
GCCCCTACCTCCCCCGGGTCCTCAGACCTGGCCTCCTTCAAGCTACTGCGTCACCTACAG
AGCCGGGTCAAACAGCTCCGTGCTGAGAACCAGGCCCATGCCCATGCCTGCAGCCCCTCT
CAATTGGGCAGGACCCCTCTAGGCAGGGCCCCAATGGAGCTGGCTGGTTCCTACCTGGAG
ACGATCACACCATCCCAGGAATGCACTCAGTTTTGGAGTCGTTCCCGTTCCAGGACAGTA
CAGGGTGAAGGATTGTGA
>OmyDis_3126 is within 50000 bases of: GSONMT00067863001 assembled CDS
ATGTACTCATTCCCTGGCTTAATCAATGTCCCTGAAATGGGGATCAATATTGGCCCTGCA
AATACCCGTCAACACCTACCGGGAGTGTCGCCCCCAAGCACGAGTTGGGAGAGAAGATGC
CTGAGAAAGCACAGGAGGAGAACAGAGGATGAAGGATGCAGTGCCAAAAAGAGGAGGCTG
ATGGGAGATGTAGGATGTGATCCTTTGGATGACCTCAGCCATAATGTGTGTCAGATCTGG
CCACCAGGTAACAATGGCCCCCCTCTACCTGAATCAGCCAGCCAAGCACCTCCCCAGCAC
TGCCTGGGGACTCAGAACCTGGGGCTGCCCATATCCGGGTCTCCCTCCAGTCTGGTCTGT
CCAGAAGCAGAAGGCTCCTGCATCGAGGTGGAGTCTGCTCATAGAAAACTGCAGGAGATT
GAGGAAAGGATCAGTCTGGAGGATGATGATGATGACCTGGATGTGGAGCCAGCACCCAGG
CGGCCAGTGCTGGTGATGTCTGACAGTCTGAGGGAGGGGCTTCAGCGTGGCATCAGTGAC
ATTCTCCCCCACACTGTGGCCCAGTCTGTGAGCCACTCCTGTATGGAGCTGGTAGTATGG
CGCCTCCCAGAGGATGCGCTGTCTCGAAAGCTGAAAGACTCCCTGCAGAGGAAGCAGCAG
ACTACCAGCAGGCAGCCCCCGACCCCCAGTGCCCCTACCACTCAGATTCCCCTCACCCCC
ACAAACCCCTCAGGGGAGACGTACTCCCCTCTGTACTGCAGCCCAGGGGCCGGGGCCCAC
AGCTCTGGAGACGAGGACATGGAGCTGTAG
>OmyDis_3126 is within 50000 bases of: GSONMT00067864001 assembled CDS
ATGTATGCCCTGTACATTGTGAGTGGACTGTTGGCACTGGTTGCAAGCGACCCCTGTGAT
CCTGTAGGATCGGAACATAGTGAGCTGCTCCTCTCACTCAATAAGAAGCTGCTGCGTTCT
CTGGAGGACCAGGAAACATCCCCTAATCCGAGTGTGCACCTGTCCCTGCGTCTGTCCACT
CACCACAACCTTGGCAAGGAGAGTGATCACCTGAATGCACTCAAAACAGATTTACACAAT
GACATTGAGAGCTCTCTGGCTAATAGCCAGCCAGTGGTGGGTCTCCTGGCCCTTTACACT
CTGGCCCTGAAGGCCTCCTGCTATGATCTCAACACCCTGACCTTCACCGTCAACCAGAGG
AGCGAGACCCTGCTGACTCAGCTCAAGCGACAGATGGCACTGGAGAAAGAGCACATCACC
TTCAGTCACCGTCCTCTGACAAATTACTACCAGTACTCTCTAGGCGTGCTGGCACTGTGT
GTGAGTGGAGTTAGAGTCAACTCTCATGTCAGCAAGAAGCTCATCGGGGCTGTAGACCAT
GAACATATCAAACATGGAGACTCCGATTGCATCGACACGTTTGCCATGGCTGGAATGGCC
CTACAGTGCCTGAAGGAGTCTGACACTCAGGTGCAGGATGCGGCTCTTGACAAGGCCCTT
GGCATCATCAAGCAGAAGCTACTGGACTCCCGGCGGGCTGATGGTCACATGGGCAATGAG
TTCAGCACAGGCCTGGCAGTGCAGATCCTCTCAAGCTCTGTCAAGTTGGATGGGGAGCGT
TGCTGCACAGCTATTTTCAGGTCTCTCCAGAGATGTTCAAGTCCAGGCTCTGGCTGGGCC
ACTCAAGGACATTCAGAGATTTGCACTGAAGACACTCCTGCGTTGTCTTGGCTGTGGGCT
TAG
>OmyDis_3156 is within 50000 bases of: GSONMT00050600001 assembled CDS
ATGCGTGAGCGCGAGGAGCTGCGCGGTGTGCACGACCAGCTCCTGAGGGACCACGAGAGG
CTGGCGGCGCTGCACGAGAGACAAGCCATGGACTACGAGGCCCTGATGGGGAAACACGGC
TGTCTGAAGAACGCCCACCGCACTCTGGAGCTGGAGCATAGAACGCTGGAGGACAGGTAC
AAAACCCTGCTGCGGCAGAAGGCCAAACTAGAGGGTCTGGAGAAGGCTCTGAGAGAGGAG
CAGGACAAGATGTCTGTGGAGAAGGAGCAGCACAGGACCACCGCCTCAGAGTGTCGACAG
CTCCGGGATGAGAAGGACTGGCTGAACCAGACGTACCGTCAGCTGTTGAAGGATCAGGAG
GAGCTCCAGGCGGACCATAAGAACATGAAGACCCTGCTGAACAGCACCAAGCTGGAGCAG
ACCAAGCTCGAGTCCGACTTCAGCAAGCTCCGAGAGCAGTACCAACAGCTAGACATCACC
AGCACCAAGCTTACGAACCAGTGTGAGGTATGA
>OmyDis_3156 is within 50000 bases of: GSONMT00050601001 assembled CDS
ATGATGCCTTTACCCAACGTGTTGGTGCTTGGCAGGACTCCTCACTGTGAGCAAAGTCTG
GAGGAAATGAAGAAATTACTTCTTCTCTTATTGGGCTGTGCTGTCCAGTGTGAGAAGAAG
GAGGAGTACGTCGAACGAATCCAGACCCTCGACTTTGACACGAAAGCAGCAATAGCTGCT
CATATCCAAGAGGTTACCCACAGTCAGGACAGTGTACTGGACCTCCATTGGCTGGAGGCC
AGCGAGCTCTGTGCTGAGGACCTGGAGACCCTGTTCAGACGCCTGGTGGACCAGAGAGAC
ACACAGCTGGAGACTATTTTAGAGCTAATGCAGGAGAGAGAGTCCACCCCGTCACCCTCT
CCTCCCAGCGCCCAGTCCCCCAGTGACTGTCCCAGCATGCAACAGCAGACGGCCTCCCAC
CAGCACTTGTCTGTGGAGCTGGCCGACTACAAGGCCAAGGTCAGACGGCTGCGCCAGGAG
CTAACTCAAAAACACCAAAACACAAAGTGTTTTTATTTTTTCTCGGGTTGTTTCCACATA
TGTTTGGAGGTTAAACAGTTGACCTGTGAGGCAAGGCAAACGAACTCTGTGTTGCTAGCG
GAGGCCCGGTCAGCCCGTACGTACCGTGACGAGCTGGATGCCCTGAGAGAGAGGGCCATC
AGGGCTGACAAGCTGGAGAGCGAGGTGGGACGATACCGCGAGAAGCTACACAACATGGAG
TTCTACAAGGCCAAAGTGGAGGAGCTGAAGGAGGACAACTCTGTGTTGCTGGAGACCAAG
GCTGTACTGCAGCAGCAGCTGGAGGGGTGGAGGGCCCGCTCTGATAAACTACACCAGCTA
GAGAAACACAGTCTGCTGCTCAACGCCAGGGTCCACGTCATGGAACAGGAGAAGGAGGTG
GACAGGAGGCGCATGGAGGAGCTGCAGGAGGAGAACCTGGCCCTGGAGCTGGCCCAGAGG
AGGAGCATGGAGGAGTCACAGCACCTGGGATGGGAGCTGGANNNNNTTACTCCTAGTAGA
CTGATAAGATACTCAAAATACACAAATACACACTCACTGATTTAA
>OmyDis_3156 is within 50000 bases of: GSONMT00050602001 assembled CDS
ATGGAAAGCGAGGTTTTTCTTCCCCATCTGGAGCAATTTATGCTCAGCCCGCTTGTCATT
TGGGTGAAGACATTTGGGCAAAACTATGGGAACATGCCATTGGATTATTCCGAGTTACTG
GATGGGGTCGTTTTGAACAAGATCATGATTCAAATAAATCCCAAAGCGACTCTTCCGAGC
GTCAACAAAGTGAACAACGACCCCAGTCAGAGGATTCTGAACCTGACCGTTCTCATCCGT
CAAATCAAAACCTATTACCTAGTGAGTTAA
>OmyDis_3156 is within 50000 bases of: GSONMT00050603001 assembled CDS
ATGAGTGTCTCTTCCTGGTTCCTGGTGAGTGGCGGGGGCATGAGGCACCGCCTCCCCTGG
GAGATGATCTTTGTTGGCCGAGACGACTGTGAACTCATGTTACAGTCCCGCAGTGTGGAC
AAACAGCATGCCGTTATCAACTATGAGCCAACCACGGACGAACATAAAGTCAAGGACCTG
GGAAGCCTGAATGGGACATTTGTGAATGATGTCAGAATACAGGAGCAGGTGTATATCACT
TTGAAAATTGACGACAAGTTGAGGTTTGGATATGATATCCTAGCTAAGCCTGTGCTGTAC
AATCACCTTTCCTTAACCTGTCTCACATACCAACCTGTTCACTGTGGTGCGAGGAGAGCT
CCATGTCCCAGAGGAAGCACTAAAGAAGGAGGCGAGGAGAGAGGATGCGAGGACTCGAGG
AAATATGAATTGAGAAAGAGCCCCAGTAAAATACGCTTACAAAGGGACATTGCAGTACTA
AAAAGGGGCACCCCTCTGTATGGCCAGCCTTCCTGGTGGGGGGATGGGGACGCAGACGAT
GAGAACTCTGGGAAGCAGGATGGGACGACAACTGACAGGAAGCAGGAGAGATCTGAGTCA
GACCCCAAGGAGACAACAGCCGGGGCCCAGGAGAATGGCCTGTACACCTCAAGCCAGGAG
CCCAGTTACTTCGAGATCCCCTCCTATACCAATAAACCCCCCTCCCAAGACACGGAAGGC
GCCACCACCACTAACCCCGCCTTCGGCCCTGAAGCCGTCCCCCAGGGCCACGCCTCCTTC
ACCATCGAGTTTGACCTGCAGGCGTCCAATAAGGTGGCGGTTAAGGACCGGGTGGCAAAG
GCGGTGCCGGAGGTGAGGCCACGGCCCCCAAAGAAGGGCGCGGGAGAGGAGCTGAGTGCC
CTGCAAACGGCCATGGTGGCGGCGGAGGGGAAAGTAGCTGATTGGCTGGCCCAGAACGAG
ATCCCATTGGCCCGTACGGAGTCGGTTGACAGAGTGGTGGAGGACGACGGGGAGAGCGTG
AAGAGTGATGTGCCGGTTCAGCTGAAGAGTCTTAAAGGTAGTAAACACGAGGACGGTACC
CAGAGCGACTCAGAGAACGCAGCCGCGCTGGGCGAGCAACGCCGGGCCGCCCTCGAGGAC
CACTCCAGGGGGCTGTGGGGCGGCCGACTAGAGGGGTCAGGGGTCAAGATACGAGAGGGG
CGCGCCAACGTCCCAGAGGGACTCTTTGCCGAGGAAGATAGCCCAGCCCGACGACACAGG
TCCTCAGCTTCCAAAATGGCACCCATCGGAGGAGAGTTAAGAGAGAGAGAGAGGACCAAG
GATTCCGTTCCTTACCACCGCGACCAACACCAACCGATAGGACTTGGGGAGGGGTTTCAG
AATCGCCGTGGAGACGACTATAGCGACCGGGGGACCTATACCATAGAGATAGAGAACGAA
GATAACCAAGAGGAGGAGGCCAGGAGAATGATTGACAAGGTATTTGGTGTGGAGGACTAC
CAGACTCTGTCCAGGGTGGCGGGCTATCCTGACATCCAGAGAGAGAGACTGACCACTCAG
AGGCCAGGCTCAGGAGACAGAGGCAAGCATGGACGTATCGAACCAGAGTCTCTCCCAGAG
GAGCTGGTTGTGGGCGGTCCCAGGTGGGTCTCCCAATGGGCTACTCTGGCAGCCAGCCAC
ATCAGGACTGACCCTGAGGGCTCTGGAGCTGAGTCCCATGTCCACTACCACACCGAGGAC
AGAGGTGCTACTGCTGGGTTTAGACCTGTTCTGAAATTGAAGTGCTTTGATTCAAAAATA
ACTAGAATAAAGAAAAGTGTTGGGTATTTATATTGCCAATATATGAGAGAGGTTAGTTCC
CACAGTTCCCACGCCAGAACCCAGGCCGGAAGCACCAGAGTGGAGGCTAGCACCAAGGCT
AGCCGGGCTAAAAACACCCAGGCATCCAGCACCACCACAAACACCCTCAGTAAACCTACC
ACCACCTTGCCCAAGGTGCGGCCCACCCGGGCCTCGATACTCAGACGTGCCCGTTTGGGG
GACTCCTCCGATCCCGACCCGGCCGACATGGACCGGATGTCCGTAGCCTCCGAGGCTAGC
ACCACTAGCTCCAGGTCCGCGGCTCCCGGACCAGGGTTCCGGAGAGGCCTGTCCCGCATT
GAGGCCCTGGCCCAGCCCAGGAAGCCCAGGATGGGATCTCCGTCTGCCCAGAGTGACTCA
GAGGCCACGGGGGGCCGTAGCCGGGGGATAGGGGCTCGTAGCATTGCTACCGACTACGCC
GTCCGACAGGGACTCAGAGGAGTCAGCAACATGGGAGGGATAATACCCAGGGCCAGGGCT
AACAGCGCCTCCAAACTACCTGACAAGTCTAAGGGCTACATCACCCCCACAGCTGGTGGC
CGGTGGCGCCGGATGCCTATGGACTACGCCTCCACCTCGGAGGACGAGTTCGGCTCCAAC
CGCCACCCGTCCAAGCACGGCGGTCCCGCCCGGCAGTTTGCGTCGCCGCGGCTGACCCAG
CTGGGTGGCTCCGCCCCTGCCACCCCCAGTCCGGGTGGTATAGCGGCTCTGAGGCAGCAG
TCAGCAGGCAGAGAACAGGAGGAGTACATGAAGGATTGGACCACTCACAGTGAAGAGATC
GCCAGGATCAGTCAGGACCTAGCCAAAGACCTGGCCATGCTGGCCAGGGAGATCCATGAC
GTGGCCGGAGAGATCGACTCAGTCAGCCCAGCCGCTAGTGCTGCCACTGACCCAGGAGCC
ATGTTGGAGGATCGAGTTTTTGACGATGGCTTGGATCTGGGGAGCGGCCCGTCAACAGAG
AGCATTCTGAGTAATAACGTCCGCCCCGTGGAGCTCCGGCCACGCAACTCTAACAGACAG
GGTCCCCGCGCCATTCGCCGCCAGACCTGGAACAGAGAGGACGCGGTGTTGGACAGTTTA
CTATTAGCATCTGTGACCCAGCTCTCGGCACGGATACGCCATTCTGTGGACAAAACAGCC
GGCAAAATCAGGATATTATTCAAAGATAAGGACCGGAAATGGGACGAGATTGAGAATAAA
CTCCAAGCCGAGCATGACTCTCTACTCCTCAAGACTTCCAGCACGGTAAGGTGCCAGACC
CCTACTGTCCTTACCTCACACCTTGTCTCTTGCCTGATTGATGTGATGGTGGATCCGGAC
GGCACCCTGGATGCCCTGACCAGCCTGGGACTGACCAGCCCTCTGACCGACCTGCAGAGG
GTCAGTCCTGGGGCAGCGAGGCCCTCCACTGCCAGTCACCCCCCTGGCGGTAGTAATGGA
GAAGGCCCTTCTAGCAGCACCCTGTCGGCCCCCAGCGGTGGACCCTCCTCGGGGGCCTCA
GGCACCTCTACCCAGGTGGCAGAGAGAGATCTGGGACTCCATGTGAATAATAATCTGCCC
TCTAGTGGTGGAGAACAGAACTGTGTGTCTCAGCAGAAATGCATAGCCATATTTGCTCTG
CTGTGCTGCTTCGCTGTGCTGGTGGCTCTCACCTTCTCCGCTGTAGACGTCTGGGGGGAG
GACGAGGACGGAATCACAGAAGAGAACTGTAACAGACACTGTCGCATTGTCCTTGTGGAG
AACATTCCGGAGGACCTCCACCTTTCCGTAGATGGTACAACCCACGTTCCCCTCTCCACA
GGCCTCAACAGCCTGTTGGACCAGGCCAAGCACTCAGTGGAGGTGGTATCTCCCGTCTGG
AACCTCAACTCATGGGACCAAGAGACATGGCCCAACTCTGACACAGAGGGCCAGCTTCTG
TTCCAGAGACTGCTCAACCTCAAGACTCGGGAGGTTAAATTGAAGATTGCCAGCAGTCTC
ACAGACTCTGCTGAACTGCAGAAACTAACAGAGCATGGTGCCGAGGTTCGCTTTGTGAAT
ATGTCAGCTCTGACCAGAGGCGGACTGCACTCCAATTTCTGGGTTGTTGATCGGAAGCAT
GTGTTCATTGGCAGTGCCAGCATGGACTGGCGATCACTGTCCAAGAGGAAGGAGTTGGGG
GTGCTGGTTTATAACTGCAGCTGTCTGGCTATAGACCTCCATAGGGTCTTCTCCTTTTAC
TGGCAGCTCCAGAACAGAGACTACGTCCCTTCTATCTGGTCTAAGAGAGTCACGGCCCTC
TACGGCAAGGACAGCCCCGTAACGCTGTACCTCAATGATACAGAGGTTACCGCTTATGTG
TCGACCTCTCCTGACCTCTTCTGTCCAAAGGATCGGGCCAAGGACATAGATGTCATACAG
CATGTGATGCAGGAGGCCAAGTTGTTCATCTACATCTCTGTCACAGACTACCTTCCCCTA
CTCACCAGAAGGTCTGGAGGGTCTTTAGTTTCAAGATACTGGTCTCCTATCGATGAGATG
ATACGTGAGGCTGTGGTCCTGCGAGGGGTCAAAGTTCGCATGCTCATCAGTTTCTGGAAG
CAGACCCACCCGCTCACCTTCAACTTCATTATGTCCCTCAAGTCACTGTGCATGGAGCTG
GCCAACTGCTCCCTAGAAGTGAAGTTTTTTAGCAGGAGGGAGCAGATGGCTAATAGTCAA
CCAGGAGTCAACCACAATAAGTACATGGTGACCGACAGTGCTGTGTACATAGGTAATCAC
GACTGGGTGGGGAGTGAGTTTGTCTATAACGCTGGGACCGGACTCGTCATCAAACCAACA
CAAACTCTCAAGGAGAGGGGCGCCACAATCCTGGAACAGGTGAAGGCTGTATTCGAGAGA
GACTGGCATTCGCGCTACGCTAAAACCCTACAGGCCAGTAACAGGACTCCAGAGGGTAGC
AAATACAGGAACCTCCACAACAACCAGAGGTCAAGAGTCTGA
>OmyDis_3309 is within 50000 bases of: GSONMT00033029001 assembled CDS
ATGAAGGTGGAGGTGGAGAACCACGTGGACACGGCCATCGTAGACATCCAGATAGTAGAC
CTCCCAGGGCCTCCACAGTGTGTGAAGATAGATGAGGTCTGGGGAGGAAACGTGGCTCTG
GACTGGACCCCTCCAAAGGACAATGGCAACGCCGCCATTACAGGCTACACCATCCAGAAA
GCAGACAAGAAGACCATGGAGTGGTACACGTGTATTGAGCACTACCACCGCACCTGCATC
ACCATCACAGAGCTGGTGGTGGGGAATGAGTACTACTTCAGAATCTACTCTGAGAACATG
GTGGGTCTGAGCGAGGGTGCCACCCAGACCAAGGACAGCGCCCTCATCGTTAAAGAAGGC
ATGCAACTGAAGAACCCCGAGTACATCGACCACGACTTCAAAGAGCCTCCCAAGTTCACC
CAGCCCCTCATCAACACCTTCGCCATCGCTGGCTACAACGCCACCCTCAACTGCAGCGTC
CGCGCCAACCCACGGGTAGGTGTAGCCCGGGTCCCAGATCTGTTTGTGCTGTCTTGCCAA
CTCCATTTCAGCAATTGGAGTTGGCAAGACGACACAAACAGATCTGGGACTCAGGCTAGG
TGTGTAGGACCGTACTTAGACAGTGCCTACACCAATTCTCTGGGAATGTTCTGTCCAACT
AAACTCCTGGACATGGTTGTGGTATCATTGCTGCTGATGTTCAGTCCTGCCTATTAA
>OmyDis_3309 is within 50000 bases of: GSONMT00053638001 assembled CDS
ATGGAGTGCAGTGCAAGTTGTGATGAAACTGCAAATGGCATACATCAAGCTCTGATGAAC
TGTCTGGAAAAGCATGAGCTGGATATTAGACACATCACAGCCTATGCAGCAGATTATGCC
AATGTCAACTTTGGAAAACACCACTCCGTTTACCAGTTATTGAGCAGCGCCAACAATCCC
ATTCAGAAAGCTCACATAGCTCATATTGCCTGCAAGCACGCCTGCTGTCAGGGGATATTG
AGACAATTGTTTTAA
>OmyDis_3396 is within 50000 bases of: GSONMT00067815001 assembled CDS
ATGGAGTGGCTGAGGAACATCGTAGCCAATACGCTGGCTGCATCCGGCAAGGAGTGGGCA
GAGATTTTCAGCAAACACAACAGGTATAATAACCAGTGGATGATAGTGGAATACAGGCAT
TTCACTCCGGGGATGACAGAGACCAAGGAGCAGCTGTTTACTGTACTGGAGCAGCTCCCT
GGGCTGGTTGTTCACTCTGATAAAACCCAGGAGTTGCTGCAGAAAGGTTACTGGTCCAGT
TATAATATCCCGTACTATGAGGAGGTGTTTAATGCCAGTGGCTGTCGAGAACTGGTTAAA
CAGTTTGGTCCATGGTTCTCTCTGGACATGAACCCTCGAACCCAGATCTTCAGAAGGAAC
CAATCACACATCACAGACATGGACTCCATGGTCCGCCTCATGAGGTACCCACTTCCAGTC
AGAGGATTCTACACCAGATGTCACAGGAGGGAGAGGGGCAGACCTGCATTTAGGCCTATA
TACACGAGTATCCTTACCTACAGCTGTATTCTTACCTACAGCTGTATCCTTACCTACAGC
TGTATTCTTACCTACAGCTGTATCCTTACCTACAGCTGTATTCTTACCTACAGCTGTATC
CTTACCTACAGCTGTATTCTTACCTACAGCTGTATTCTTACCTACAGCTGTATTCTTACC
TACAGCTGTATCCTTACCTACAGNNNAGTAGTAAGTAGTAGTGTGTGTGTGTGTGTGTGT
GTGTGTGTGTGTGTGTGTGTGTGTGTGTGTGTGTGTGTGTGTGTGTGTGTGTGTGTGTGT
GTGTGTGTGTGTGTGTGTGTGTGTGTAAGAGAGAGAGAGCGAAACAGTGAGTGA
>OmyDis_3396 is within 50000 bases of: GSONMT00067816001 assembled CDS
ATGAACACACTTATGGGGTACTGCAGTCCATTTACATTTGAGTCAGGATTCTGTCACAGA
CTGAAGGATTACATCACCACCAACCTGCAGTGGGTCAGACAGCAGATAGAGGAGCATCCA
CACTGTCCCTACTGGCACCAGGAGTGGTTGGTGTTGCTGCAGCTGAAAGGTCTGAAAGAT
GGCTACAATGATCAGCTGTCATTTCCCAGAGGCCCTTTCACTCTCAACCCCTTCGGCTTC
CTGTAA
>OmyDis_3396 is within 50000 bases of: GSONMT00067817001 assembled CDS
ATGTATGTCGTAGTGAATTATACACGAAGGTTACAGACCCTAGCATTTAATCTAGGGTCT
TCGTGCTACCACCAAGGCGTCACAAGAGTTTCCATAACGTCACAGGACCGAAAATCCAGG
CAAAACTTTAGCTGCTTTCGTTGGACTCATCTGATAACTTTAGTACATCAATATAGTACC
CGAATTAGCAACTCTAAGGTGCCCAGGGTAGCAACATGGGAGCCTGTATTGGAGAGCCAG
CTACCCCCACCTTGCCAAGTTCCTGTAGACCTTGTTGACAAATTGGAGCGACTAGCCCTG
GTGGATTTCCGCAACCAGGAGGGGCTGGCCTGTCTGGAGAAAGCCATCCGATTTGCAGAT
CAACTCCATGTTGTTGACACAGATGGGGTTGACCCGATGGATTCAGTTCTGGAGGAAAGG
GCACTGTATCTGAGGGAGGATGCCGTGGCAGAGGGGGACTGTGCAGAGGAACTGCTCCAG
CTCTCCAAAAACACAGTGGAGGAGTACTTTGTGGCACCGCCAGGTAACATTCCACTCCCG
AAGAGAGAGGAGAGATCTGCCATGTTTAAGCACTCCGAGTTCTGA
>OmyDis_3396 is within 50000 bases of: GSONMT00067818001 assembled CDS
ATGGCACACGAGTCAGCTAGGCTAACTTGTATCTATGGGGTTGAGATCTGGAGACTGGCT
AGGCCACTCCAGGACCTTGAAATGCTTCTTACGAAGACACTCCTTCGTTGCCCGGGTGGT
GTGTTTGGGATCATTGTCATGCTGAAACGTCCCAGTCCTCGTTTCGTCTTNNNNNCTGAG
ACTTGGGATGCCGAGGATGCAGTCTATGGGAGGAATGGTTATGGATTTGGAGACTGCAAG
CTTCGCGTTGAGCACCCTCGCTCTGCCTCCTCTAAATTCAACGGTTCTATGGGTGGTAGT
GGTCGAGGGAGTGGGGACGGAGGTCCCGGTGGTCCTAAAGGGAGGTTTGGGCCTCCTACT
CGGAGATCAGAGTTCAGAGTTATTGTGACTGGCCTACCTCCGACTGGGAGCTGGCAAGAC
TTGAAAGATCACATGAGGGAGGCTGGAGATGTTTGTTTCACAGATGTTCAGCGGGATGGT
GAAGGGGTGGTGGAGTTCCTGCGCAGAGAGGACATGGAGTATGCCATGCGGCGCCTGGAC
AGGACAGAGTTCAGATCACACCAGGGGGAGACTTCATCTATCCGAGTCCATGGAGAGATG
GGGGGCAGCAGAGGACGCTCGCGGTCCCGTTCCAGATCCAGGGGACGGTACTCACCCGCT
TATCAAGGTCGCGGCTCTCCACCCCCTCGTTATCAGTCGCCCCCTGCTCGTAGATTGTCT
CGCCATAGCCCCCCTCCACGTCGCCCCTCTGCAGCACACCGTAGCCCATCAAGCCGCAGC
CCACCCCCTCGTCACTACCGATAG
>OmyDis_3396 is within 50000 bases of: GSONMT00067819001 assembled CDS
ATGGAACTCACTATAACGCTTTTGAACGGGAACTCACTTCCCCTGACAGTTCCGCCACAC
ACCACCGTGGGGTCTCTCAAGAGTTTGATTCAACAACACTTTGAAGTGGCCACAACAAAG
CAGAGGCTGTTAGGCGTCAATGGGAACAACATCAGTCTCAGCGATGATTCAAAAACTTTG
AGCGACTATGGCCTGCATTCAGGATCTAAAGTGATGGTGCTGATTACGGAGCCCGTTNNN
NNGNAACATACACAATGTTTCATGGTCTGA
>OmyDis_3396 is within 50000 bases of: GSONMT00067822001 assembled CDS
ATGGACGATGATTTGTTCCAGTTAAGACAACTCCCCGTGGTCAAGTTCCGTCGCACGGGT
GAGAGCACACGCTCTGAGGATGACTGCTTGGGGAGAGACCAGGAAGTCCAGATCGATGGG
AGGCAGGCTTACATGGAGTCTGTGGCACTTCACGATGGCGCACTAGTACCCCGGGAGTTT
GCCAACCCAACTGATGACACTTTCATGGTGGAGGATGCTGTGGAGGCCATTGGTTTTGGG
AAGTTCCAGTGGAAACTCTCCATCCTCACTGGTCTGTCCTGGATGGCTGATGCTATGGAG
ATGATGATTCTAAGCATCCTGGCACCACAGCTTCACTGTGAATGGAGGCTTCCAAGCCTG
TGGGTGGCGCTACTCACCTCGGCGGTGTTCATTGGAATGATGATCAGCTCTTCCATTTGG
GGGAACATATCCGATAAGTATGGCAGAAAAACAGTGAGTTCAACGGCAGGGTTTATTGTG
GTGGAGGTCTATATCGAGTTCTACTTGGCATTTCACAGCAGTTGGGTCATTCCACTTATT
CGGTGCCTTTTTAAAAGTGTAACTTAG
>OmyDis_3396 is within 50000 bases of: GSONMT00067823001 assembled CDS
ATGTTCTACGGTGTACTGAGCGCCTTTGCCCCCGTCTATGGCTGGATCCTCTTCCTCCGT
GCCCTGGTGGGATTCGGCATCGGAGGAGCCCCACAGTCGGTGACACTGTATGCAGAGTTT
CTCCCCATGAGGTCCAGAGCCACCTGCATCTTGCTAATCGAGATATTCTGGGCGCTGGGC
ACTGTGTTTGAGGTGCTGCTGGCCATCCTGGTGATGCCCACTCTGGGCTGGCGCTGGCTG
CTCGGCCTCTCCACCATTCCGCTCTTCATCTTCGCTATCCTCTCTTTTTGGCTGCCAGAG
AGTGCACGCTATGACGTGTTGACAGGGAACCAGGAGAAAGCTCTGACTACCCTGAAGCGC
ATCGCCAAGGAGAACGGAGTCCCCATGCCCCTGGGAAAACTAATTGCTGCCAGACAGGAG
GACCGTGGGAAGTTCCAGGATCTTTTCTCACCGCATTTTCGCTGGACCACAATTCTGCTG
TGGTTTATTTGGTTCTCTAATGCATTCGCCTACTATGGCCTGGTCCTGCTCACAACTGAG
CTCTTCCAGGAGGGGGGCGCCTGTGGGGAGTCAAAAGGTAGTAAGAGGGAGCCCAGGTGT
AGCCTGGAGTGTAAATACCTGACCTCAGACGACTATAAGGATCTGCTGTGGACCACCCTG
TCTGAATTCCCAGGCTTGCTGGTGACTCTGTGGGCCATCGATCGTCTGGGCAGGAGAAAG
ACCATGGCACTGTGCTTCTTTGTCTTCTCTCTCTGCCTTGTGCCACTCTACGCTTGTGTA
GGGAGGACCTGGCTGACAGTATTGATATTCATCGCCAGGGCCTTCATCGCAGGAGGTTTC
CAGGCTGCTTATGTCTACACCCCTGAGGTATATCCAACAGCAACCAGAGCATTAGGTCTG
GGCACTAGTAGTGGAATGGCTAGAGTGGGAGCCCTCATCACACCCTTCGTTGCACAGGTG
ATGTTGGAGTCTTCTGTGTACCTGACTCTGTCAGTGTACAGCATCTGCTGCCTGCTGGCT
GCCATCGCCTCCTGTGCTCTGCCCATTGAGACCACTGGCCGGGGCCTCCAGGAGTCCAGC
CACCGTGAGTGGGGCCAGGAAATGATGGGCCGGGCCCCTGCCAACAGCTCTGGGGGCATC
CCACACTCCGACTCTGGGTCCCAGGAGGACGGAGCACATGCAAGAGGGTGGTGA
>OmyDis_3396 is within 50000 bases of: GSONMT00067824001 assembled CDS
ATGCTGCCCTATTTTGTTGAGAACGCCGTGCTGACCCAGAGTGAGATATGCTGCATAGAT
CCTAACTGCTCTCTTCATCTGTTGTGCTTTTGCAGCCTGAGCGAGAGCTTCTTCATGGTG
AAGGGTGCCGCCCTCTTCCTGCAGCAGGGCAGCAGTCCTCAGGACCAGAAAGCACATCCC
CACCACAAACATGCAGGAGACTTACCTCAGCACCTGCAGGTGATGATCAACATTCTTCGC
TCGGAGGACCGAATCAAACTGGCGGTGCGGTTGGAGAGTGCCTGGTCAGACAGAGTGCGT
TACATGGTGGTGGTGTACACCAGCGGACGACAGGACACGGAGGAGAACATCCTGCTGGGC
ATAGACTTCAGCGACAAGGACTGTAAAAGCTGCTCCGTTGGCATGGTGCTGCCTCTGTGG
AGTGACACCAAGATCCATCTGGATGGAGACGGGGGTTTCAGTGTGAACACAGTGAGCCGG
AATCATGTCTTCAAACCTGTGTCTGTACAGGCCATGTGGTCGGCTCTGCAGATCCTTCAC
AAGGTGTGTGAGGTGTCCCGCAGGTACAACTACTTCCCCGGGGGCATGGCCCTCACCTGG
ATGGGTTACTATGAGAGCTGCATCGCCTCAGAGCAGAGCTGCATCAACGAGTGGAACGCC
ATGAGAGACCTGGAGACCTTGCGGCCTGACTCTCCCACCATGTTTGTCGACAAGCCCACA
GAAAGGGAGCGGACAGAGTGCCTTATCAAAGCCAAACTCCGTAGCATCATGATGTTCCAG
GACCTGGAGAACGTCACCTCTAAACAGATCCGGACGGAGCTGGAGCAGCATATGAGCTGT
AACCTGATGCAGTACAAGGAGTTCATCGACAACGAGATGCTGCTGATCCTGGGCCAGATG
GACAAGGCAACACTCATATTTGACCACCTCTATCTGGGATCTGAATGGAATGCCTCCAAT
CTGGAAGAGCTTCAGGACACTGGGGTGGGCTATATCCTCAACGTCACCAGGGAGATAGAT
AACTTCTTCCCAGGAACATTCTCCTACCACAACATACGGGTCTATGATGAGGAGACGACA
GACCTGCTGGCTCACTGGAACGAGACATACAACTTCATAGTTAAAGCAAAGAAGAACCAC
TCCAAGTGTCTGGTCCACTGTAAGATGGGTGTCAGCCGCTCGGCCTCCACCGTTATTGCT
TACGCCATGAAGGAGTATGGATGGTCACTGGAGAAGGCCTTGAACTTTGTCAAGCAGAAG
AGAAGCATCACACGGCCCAACACAGGCTTCATGAGACAGCTGGCTGAGTACGAGGGCATC
CTGGATGCCAGTAAGCAGCGTCACAACAAGCTGTGGCGTCCTGACCGCCCCGACCCAGAC
TGTGACCTCCATGAGGGACTGCAGGCCCAGTGCTGTGGGGGGGAGTACCCAGCGAACCGG
ACCCCTGAGCCGGGGATTCTGGAGGTGGACCCCGCCTACAACAACTACTACTTCCGCAGG
CTGTCTGACTCGGCCCTGGACAGTGACCCCTCCACGCCGGTGCGCGCTCCGCCCCTCCTG
GACATGGAGCGGGCCTTTGAGGGCGGGAGGGCCTGCCGCTGCCACACTTTGGGCTGGCTG
GGAGCCCCTGGAAGAGCTGCGCCTGCGTCTGGAGTTCAGCACCTGGGGAGTGCAGGAGGA
GGTGATGGTGATGGAGAGGAGGGCAATGGGCTGGACCTCGTAACCCTGAACCAGAACTCC
AACAATAACAACCACTTTAATACCCTGTCCAGCCTCAATGACACTGCTCCTTCCAAAACC
GCTCACCCAGTCAAGCCTTCAGCCCTCTCGCGATCAGACAACAAGCCCAGCCATAACATG
GATTCACTGACCCAGGATGCTGATCTCTGCCTTAACCCAACACACCTCCCCAGTGTCTCT
GTGGAGGTCCCAAGTGCCACTCTCCCTCTCCCATTTACCTCCCCCGACACACCCTGTTCC
CCCAGCCTGCTGCACCCCTGTGGCCCTCTGTGTGACTGTGCCAACTGTGCTGCTCTGCCC
TCTACACCTCTGCCTGATGCCCAGGACTCCCCCTGCTCTCTGACATCTGAGGACATGGCT
GGTGAGGCCAAGGGTGAGGAAGGGAAGCTTTTAGGGGTCTCTGAACCTCTCCCAGTCCCA
GAGCTGCTGGGACTGAGCCTGGAGGAGAAGAGGCCGGCGGTGGCCTGCTACGTGGCCCAG
CAGCAGGAGACTCTTGTGCAGCTACAGAGGTCAGGGCTGGTCCGCCGAAGGGCAGAAAGG
CTGGAGAGGCTGTCAGGTCTGTCCCAGGAGGGGCTTCATCCCTTAGAGCCTCTAGACAGC
CCCCACTCAGGAGCCAGAGAGGGTCCTAGTCCTGTGGAGGTAGAGTTCTCAGCCTTCCCA
GAAGACTTCCCCAAGTCCTCCACACCATGCCCAGTGCCCCTAGAGCTGCTGGAGGTTCCT
CTGACTAACGAGGCCCTGCTGGGTGCAGTGGGGTCTGGGGGGCTGACGCCCAACTCTTCC
CCCCATGGCTCCACACTGACACGTAGCTCCAGCAGTGACAGCATCCGCAGCGTCAGGGGC
AAACCTGGCCTGGTGCGCCAGAGGGCTCAGGAGATCGAGACCCGCATGAGGCTGGCCGGC
CTCACCGTGCCCTCAAGCCTCAAACGCTCCAACTCACTGGCCAAACTGGGCAGTCTCAAC
TTCTCGGCTGAAGACCTGTGCTCCGTCTGCTCCTCGGATGCAGGCACCCTCCTGCTCCTC
TCTCTTTCCCCAGAGCCAGGCCTAGAATGGGAGTGCCCCTCCACCTCTTCCTCCGCCCAG
CCCAGAGCACACAGGGACCAGACCACCCCAGAGAGAGCACTCTTGTATTCCACAAGGGTT
ATTATCAGTGGAGTAGTGTTGCATATCTGCCTGTCACTGTGTGCCACTCCCATCCACATA
AATAACTTCCTGCCTGACAGACACCACCACCACCACATGCCCTTCTTCGCAAGACAATTA
GAATGGGAATGGGTAGGAAAGTGTGTGAATTGTAGATAG
>OmyDis_3801 is within 50000 bases of: GSONMT00045706001 assembled CDS
ATGTACTTCGACGACGCTCATGTCAAAGAGATCGGTCCTAAGTGGAAGGACGTGGTGGCA
CGCTGTATAAAGGGTCACTACCAGCCTCTATTGCTGCTCTATGCTGACCCCCGGGGGACG
CCGGTGGTATCGCAGGACATCTCCTCCCTGTCTAACCCCCAGTTGGACCTGCTGCACTGC
AGCAAGGCAGGATATGAGAGCGAGGACTCTGGACGGGAGCCCTCCATATGCAGTGATGCC
CGTACAGATTCCTCTGACAGCTCCAGCCACCGAGACTCTCGAAATCGTCCTGTCCGCCAG
TCCAACAAAACGCAGACCATCGTTGTCGGTAACCATGACAACAGTGCAGTTGAAGCAGGT
GACTAA
>OmyDis_3801 is within 50000 bases of: GSONMT00000033001 assembled CDS
ATGCTGTTTACCATCCACCCCACCGACGGGTCCTTCCTGGTCTGGCACGTCAAATACCTG
GACGAGTACATCCAGGGGATCTTCAGACAGGTGCAGGTGTCGTTCTCGTCCCGTATCCCG
GTGGCGTTCCCTACAGGCGACGCCAACTCCCTGAGTAAGAACATTCTGATGTACGCCTGC
TCCTTCTCCAACGTGGATAGCTCCAACGCCGGGGGAGAGCAGGGGAGGAGGGCCCGCCGT
CTGCCCCGTTCTGCCTCTGCTGGGCTGGGTTCCTCAGCCCTCAGCCTCTCTCTGGGCCAA
GCTCCAGGCATCGGCCCTGCTGTCATGATGGTGTCCAAACATGTGGACGGGTCTCTCAAT
CAGTGGGCGGTGACGTTCGCTGAGCGCTCGGCGTTCTCCAACGTTCTAACTGTGTCTCAT
ACGTTCCGTTACTGCGGTCACCGGTTCCACCTCAACGACCAGGCGTGTCACACCGTCCTC
CCCCTACTGCTGACCTCCTCCCACCACAACGCTCTCCTCACCCCCCCCTCCGCCCCCGGC
AGCATCGACCTCGACCAGCCACCCACACACACACCTCCCCCCAGAGGACGGCGCAGGAAG
CAGCTGCGTAACGCGGCCACCAGGACGTTCCATGACCCGAACGCCATCTACAGTGAGCTG
ATTCTGTGGAGGGTGGACCACATAGGACCCCTGTCCTGCACTGGAGGAGTGTCAGAGCTG
GCCCGAATCAATTCCCTGCACACGTCAGCCTTCTCCAATGTAGCATGGCTGCCTACCCTT
GTACCCAGCTCTGTGCTAGGTTAG
>OmyDis_3801 is within 50000 bases of: GSONMT00012586001 assembled CDS
ATGGTTCCAAACAAGTGGACCATGAATTCAGTTCTACAGCACAAGTCACCGCCAAAGAGT
TGGCTTCGTCTCCGACTACGACTCAATGAGAAGCCCGTTCAGGAGGAGGACTGGGTGGTG
TGCCAGCACGCTGAATGCCCCGACCGTCGACGAGCCTCGAAGGTGTGCCACCACTCGGAC
TGCCAGGACCTGAACAACAAGAGCCCACTTAATTTGTGTGAGTCATGTGACTCCCGCTGC
CACCTGGAAGACACAGACAACATGCACTTTGACCGACACCCCCGCTTTGACCTGCAACCC
CAAGGTTCCATCCTGGCCCGGAATGTGTCGACGCGCTCCTGTCCCCCCCCCACCAGCCCC
CCCTCTGACCTGGAGGAGGAGGATGAAGGGGCCAACAACCAAGGGGAGCGTAAAACTGGG
GGTCTGAAGTTGGTGAAGAAGAAACCACGGCGACGGCACACAGATGACCCCAGAAAGGAG
TGCTTCAGCCTCAAGTTTGATCTGAACGTGGACATTGACACAGAGATCGTCCCCGCTGTG
AAAAAGAAGACCCTGAGGGAGGTGCTGGGCCCTGTGTTTGAACGAAAAGGTATTGAGTTA
TCCCGGGTAGATCTGTTCCTAGACCAGTCCAACACTCCGCTGTCCCTCAACTTTGAGGCC
TACCGCTTCGGGGGCCACTATCTCAAGGTCAAAGCACGGCCAGGTGATGAGCTGAAGGTG
GAGCAGGGAGTGAAGGACCTGCGCTCGCTCAGTCTGCCCAACATGAAACCCTCCTCTGGG
GTTCAGAGCCCCTACATCCTCACTGCGGGCAGCGAGAGGGTGGAGCACGGCTCTCTGGGA
CGCATGAAGAGCAACGTTGACCTACTGGTCAGCGCAGCCTCTACTACAGGTCAGGCGCGT
CGCAGGAAAAACATGACAGAGTTCCTTGGGGACGCCAGCATCCCGTCTCCGGACTCCTTG
GCCGGGCTGAGCGGCTCTCTGCCAGGCGTAGGACCTGGACCGGACAGCTGGAAGAACCGT
GCAGCCAGCCGCTTCTCTGGCTTCTTCAGCTCCAACGCTGTAGCAGGGGCTTTCGGAAAG
GAGATGGACCGCATGGAGCAGCTCCAGAATAAGCTGCAGTCGTACACTCTTTTTGGCCTT
CCCAAGGTTCCTCCTCAGCTGTCCTTCCACCAGGACTCCTGGGAAGAGGAAGAAGAGGAG
ACAAGCTTTGCCCTGGAGGACAGCTGGACGCAGCTACTGGACCATCCTGAGACTTTGACC
AGACGCCAGTTCCATCAGCAGGAGGCTATCTGGGAGCTTCTGCACACCGAGGCCACCTAC
ATCAAGAAACTACGAGTCATCACTGATTTGTTCCTGTGTGGGCTGTTGAACCTGCAGGAG
AGTGGTCTGCTGACAGAGGTGGAGCCAATGCGTCTCTTCAGTAACATCCAGGACATTGTG
CGTCTACACACTGCCCTTTGGAGCCAGGTGATGCTGCCCGCCATGGAAATTGCTCGGCAG
GCCAGGACCCTTCTCAACCCTGTTGACCTCCACCATGGCTTCAGGACGATTGGCTCCCGT
TTCAAGCCCTACATCCGTTACTGCATGGAGGAAGAGGCCAGCCTGGAGTACATGAGATCA
CTACACAGGGACAACGAGCTCTTCAGGATCTACGTCACGTGGGCTGAGACTCATAAGCAG
TGTAATCGTCTTAAGCTGGCTGACATGCTGGCCAAACCCCACCAGAGACTCACCAAGTAC
CCCCTACTGCTGAAGGCTGTTCTCAAGAAGACTGACGACTCATCATCCCGCGACGCCGTC
AGCAGCATGGTGGCGTGTGTGGAAGGCTTTATCAACAGTGTGGACTCTCAGATGCGTCAG
CGGGAGGAGCGGCAAAAGCTAGCCACCATCTCTGGACGCATTGACTCCTACGAAGCAGTG
GAGGGGAGCAGCGAGGAGGTGGAGAAGATACTGCGTGAGTTTAACTGCTTTGACCTGATG
GCTCCTATGAGAGGCACATCACCAGAGGAGACTAGACAACTCCATCTAGAGGGGGCACTG
CGCATGAAGGAGGGAAAAGACAGCAGGATGGACGTCTACTGCTTCCTCTTCACGGACCTG
CTGCTCATCACCAAGCCAGTGAAGAAGGTTGAGAAGGTCAAGGTGATCAGACAGCCACTC
CTCATCCACAATGTTGTCTGCAAGGAACTCAAGGACCCTGGGTCCTTAATTATCATCTAC
CTCAATGAGTTCAAGAGTGCCGTGGCAGCCTACACATTCCAGGCCAACAGCGCCACCCAG
GGGCGAAGCTGGGTAGATGCCATCTGCAACGTCCAGAACCAGCTCGAGAGACTGCGGACT
GAAGAGGTTCTCAGGCAGCAGACCACCTTACAGCACCGGCTACATGGAGAGGAAGAAGAG
GAGGAGGTGGTAGACGAGAGTAGCAACTCCACCGCCAGCTCTCCCGGCACAAGACACAAA
GACGAGCAGGGACCAAGTCATTCGGACGGCTCCACAGAGACCCTGTCAGTCATGGACATA
GGAGAAGACTTAGGAGGGCACCCAGACCCCTCTGCCCCACACACAGACCCAGGCGGACCC
TTAGAGAAAAGCCTACAAGAGCAGGAGGGGGGTATGGAGGGAGGGGAGGGTCAGCTGGAA
CCTCAGTGTCGCTCTCTGTCCATGGATAGTGCCTACGGTACCCTCTCCCCAGAGTCCCTC
TTGAGAGAGCTGGACCTGCAGACACGGCCAGGCCAGAGCGATGGAGAGGAGACCGAAGAG
GAGGGAGAGCTGTCAGTGGTTCAGTCTCTGAAGCCTCGGCGACGCCCCCCGGTGACTCCC
CGCCTCCACTGCTTCCAGAGCCGAAACATCAAGTCCCGTTCAGAGGACAACCTCCTACAG
CTTTTCCACGACAACGTCTCTAGCCTATCAGAACTTGGCCGAGCCCGTGACCTCACTGGG
CTGTTTCAGATTGACCTCGACTCAGAACAGACTGATGATGACTTCCTCACCCTGAGCATG
CCCTCTAGTAAGCTATGTGACACCCTGAGGAGGGCAGAGGCCCGCAAGAGGGCTCTGGGT
GCAGCTGAGGCCTGCGAAGGCAGCAGGAGCCTGGCCAACAGTAGCGGCTCGGCGTCGTTG
ACAGCCGGTGGCCCAGAGGAGCAGTCATTGGCCAAAAGCAGAAAGTCCCCGGCCCAGCAG
CACAAGAAGCTGACCCTTGCCCAGCTCTATAGGATACGCACCACCCTAGTGCTCAACTCT
ACGCTCACCGCATCGTAA
>OmyDis_3801 is within 50000 bases of: GSONMT00012587001 assembled CDS
ATGCACTGTGAGGTAGCACCAGCTCATACGCTCTACGCTGCCAATGCCAGTCTGGTGAGG
CTGTGCTTTCTGAATGAGAAGTCATCAGGCAGGGGAGGCCCAGTTCTACTCTCTCAAACC
CCTGTTTGTCCCTGCGTAGGATTTGCAGGTGTCCTTTGGGGTGTGGACATGGCATGTGGC
CTGTACACCTGTTGCTCCCTCAGTCCTCCGTCAGGTCAACGGTCTTCTGCTGGGTGCTGT
CACACTGACCAACATCCTCCTCACAGGACAGACAGGAATTGTGTGAGAGCCTCCCTACGT
CACAATAGACTACAACTTTTAGCTAACCGGAGCTGGGAAGATTCACGTCTTCAAGGGGCT
TGCAAGACCTGA
>OmyDis_3801 is within 50000 bases of: GSONMT00012588001 assembled CDS
ATGGCCAAGCTACAGCACCAGGCATCTAACCTCAAAAAGGACCAGCATAACCTGGAGAGA
GTAAAGAAGAAAGCCAAGGCTGTGTGCTTCACAGGTCAAGGTTCTGGCAGACATAGGGAG
GACCCCCAGTCACCCCCTGACCAACAGGGGAGCAGGCTGGACTGGAGCTCCTTTGCCAAG
TCTGTTCTACATCAGAATGGTGGTGGAGAGAGTATGGAGGGCCAGGAAAGTTCTGTCTCA
GCCAATGCAACTCCTGGCTGGATAGAGGAGCGGCTTTCGTTCACTGTGCAGAGCAAGACC
ACGTCCATAATCGTACAGTGCTGGTCATGCAACAGAGTCAGGGGGAAGTGCCTTCTATCA
TGTTTGTACGGTCGGCTGGAGGTGTATGGTTTCACCATTGAGGAGGGTCAGCAGTCCTAC
CTACGGTTCTCCCCCTCCTCACAATGCCCCCTCACCATCACAACACTGGGGGACTCCCCT
AACCCCAACAAGACCAAGAAAGCAGGCCGTCTAGTGGCCAAAGTCATCGTCCGCAAGTAC
CTCTCAGTTTACCTCGAATCCAACACTACCAACAGGACATTAAAAACTGTATTATCTTAT
GTTTTACCGAGACGTGGCTGA
>OmyDis_3801 is within 50000 bases of: GSONMT00012590001 assembled CDS
ATGCATACAAAGGTGAGTAGCAACCATGCCCAACGGGTTTTGTCCTTTCTGAATGAGCAG
AGGAGTCTCAGCTCGTTCTGTGATGCCAAACTGACTGTAGGAGGTGGTGGGAGGGTGTAC
AATGCCCATCGCAATATCCTGGCCTGTTTCAGTGGGCGGTTCCAGGAGTCCGAGCCAACC
ACCACCATGGTTAAGGAGGTCTCCCTCCCAGAGGAGTTCCCCACTGATGGCCTGGAACTG
CTTCTAGACTTTTTCTATACCGGGGAGTTAAACCTTGACTCTCTGAATCTGGAGAATGTG
CGACAGGCTGCAGACAGCCTATGTGTACCAGATGCCCTCGCACTTTGTCAGCAGTTTGCC
ACAGAAGGGACACCAATCTCAGCTGTAACTTATGTAGGAACCAAGGCCACCCTAAAAAGA
GGGAGGCCCCCTAAAAAAAGAGGGAGGCCCAAAAAATCCCAAACCCCTAGTAGTGGCTCA
AGTAAGAAGGATTGTCTGGAAGCTACCGCCACCACAACTGCCATCACAACTCGCTCTGGG
AGTAGGGTGAAGGCCTCCAGAAGACCGCTTGGAGAGGGCCCCTTTGTGCGTCTCCTGCCC
CATGTGGGGACCACTAGCAGGGGGACTCCACCACTAGTTATTAGCCTAAAGGATAGGAGT
GATGGGGCTGAGGAAGAGGGACAACGCCTCCCTCAGCCTAGAGATACAACAGAGGTAACA
GATGTGTTCGGCAACCTTGTACCAGATTTGAGCTACAAAGCTAATTCTCATCTGCAGCCT
CTTGATGAAGAAGACTATGATGATGATGATGATGATGGCGGTGGTGGTGATTTGGTGGAG
GGGGTAGCTGAGGACACTGATGAAGAGTATGTGCCCCATGCCCTGCTGCCTACCTCCTCC
AGCCCCAAAGGCAGACGTAAAGGACCAACCAAAGCTGTCAATAAAGAGAACGGTGAACGG
GCAGCCAAGGGGTCTACAAAGGGCTCTGTTCAGTGCCCCACCTGCAATAAGACCTTCCTC
AGCAAGTATTACCTCAAAGTACACAACAGGTGTCATACAGGTGAGAAGCCCTTTCCATGC
TCTAAGTGTGGAAGGAGGTACTACAGGAAGGAGAATCTGATGGACCACCAGGCCAGAAAC
TGCAACTGTGGTGAAAAAATAAAAGTGGTACACAACTGCCTTCAATGCCACATGTCATTT
GACAGATTGGGGGATCTACGTCTGCACACGGTCTCCCATACAGGGGAAATGCCCAATAAG
TGTACGTCATGCTCGGAACAGTTCATGCATAAAAAAGATTTAAGAAGTCACGAAATCAAA
ATCCACGGTGCACCCAAACCACATGCATGCTCTCTGTGCAGCAAAGCATACCTGTCTAAA
ACAGAGCTGCGTCTGCATGAGGCGTCCAAGCATCGCGGCGAGAAGCTCTTTGTGTGTGAG
GAGTGTGACCATCGAGCCTCCAGCCGACACGGCCTGCAGATGCATATCAAAGCCATTCAC
AGAAACGAGCGTCCATTTGTGTGTGAGTACTGCAACCGTGCGTTCACCCAGAAGGCTAAC
CTTAACATGCACTTGCGGGTTCACACTGGAGAGAAGCCCCATCAGTGCCACCTCTGTGGG
AAGACCTTCCGGACACAAGCCAGTCTTGACAAGCACCACCGAACCCACACAGGAGAGCGA
CCTTACAGCTGTGAGTTCTGTAACCAGCGCTTCACAGAGAAGGGACCAATGCTCCGCCAT
GTTGCCAGCAAGCACCAGGAGGACCGCCCTCACTGTTGCAAGATATGTGGCAAGACCTTC
AAGGCCGTCGAGCAGCTCCATGTCCATGTGCGTCGCCATCAGGGCATGAGGAAGTTTGAG
TGCGAAAAGTGTGGCTACAAGTTTACCAGACAGGCTCACTTACGGCGTCATGTTCAGGTC
CACACCCGTACAGAGAACTACAATCCACGGGAGAGAAAGCTACGGAACCTGATAGTAAAG
GACGTGGGGTTGCAGGATGAGACTAGCCCCTCACAGATACCACCCACTGAGGAGGAGACA
CCTGAGGGGCCAGCGCCTGTCTCTGGACCAAGTGTCCCAGTCTCTGTTCCTGTCTCTGGA
CCTATACCTGGACCTGGAACTGTACTAGGAGCCAGTGACATCCTCAGGGTGGTGATCCAG
CCCCTTACGGAGGAGGTGGTGTCCAGCCAAGGGCAGATGGATGTGGGCTTTAACCAGGAC
CAAGTGGGCATTACCCAGGTTGGGGTGGCACAGGGACATGGCCAGGTGGATGTGATGTCC
ATCAGCCAGGGTTTGGGTGTGGCGGGGCATAGCTTCAATGTGACAGATGTGATGGAGCAG
ACTCTACTGGTCGCAGATTACCCCATCCCTGAGACCACGGACATACAGGAAGATCCTCCT
GCTAAGAGCAAGGCCTGA
>OmyDis_3801 is within 50000 bases of: GSONMT00012592001 assembled CDS
ATGGAGGGAGGAGTGATGGAGAGAGAAGTGATGTCTGAGAAGCCAGTCATGCAGACACAG
CCATCCACACTGCCCTTCTTTGACACAGCCCATGCCTTTAACCTGCTCCGGGGGATCCAC
GAACTCCGCGCAGAGCGCAAGTTCTTTGACGTCACGCTCTGCGCCGAGGGCCGCGAGTTC
CATTGCCACCGGACTGTGTTGGCCGCAGCCAGCACCTACTTCAGGGCCATGTTCGCCGGG
ACGCTGAGAGAGAGCGCCATGGACCGTGTGGTCCTTCACGAGGTGTCTGCTGAACTACTG
GGCCTGCTGGTGGACTTCTGTTACACAGGCCGAGTCACAGTCACCCAGGACAATGTAGAC
CTCCTGCTGAAGACGGCCGACCTGTTCCAGTTCCCCTCCGTTAAAGAGGCCTGCTGTGCC
TTCTTGGAGCAGAGATTAGACGTCTCCAACTGCCTGGAGATCCAGGACTTTGCAGAGGCC
TACGCCTGCCATGACTTGGCCGTCAGCGCCCGCCGCTTCGTCCTCAAGAACATTGTGGAC
CTCGCCAAAGGCAAGGACTTTAAGCGGTTACCCTGGAAACGGCTGCTGGAGTTCGTGTCG
GACGATGCGCTGTGTGTGGACAAGGAGGAGACGGTCTATCAGATCGCGGTGCGCTGGGTC
AAAGCAGACTTACAGAGGCGGCTCCACTACTGGCCCACGCTGCTGGAGCAGGTCAGACTA
CCCTTTGTACGTCGGTTCTATCTACTCGCCCACGTGGAAAGCGACCCCCTGGTTTACCTC
TCCCCCTCCTGCCTGAGGATGGTGAGCGAGGCCCGGAGCTTCCAGTCGTGTGAGTATGAC
CGGCATGACAGACCCTGCCAACGCATGCGGCCGCGGCCCTCCACCGGCCTGGCTGAGATC
CTGGTGGTGGTGGGCGGCTGTGACCAGGACTGTGACGAGCTGGTCACTGTGGACTGTTAT
AACCCTCAGACTGGACAGTGGCGCTACCTGGCCGAGTTCCCCGATCACCTGGGAGGGGGC
TACAGTATGGCCGCCCTGGGCAATGATATGTATGTCACAGGAGGATCTGACGGTTCGCGT
CTCTATGATGGCGTGTGGCGCTACAACTCCAGCGTTAACGAGTGGACCGAGGTGTCGCCA
ATGCTTAAAGCCCGGGAGTACCACAGTTCCTGTGTCCTCAGAGGTCAGCTGTATGTGGTG
GCGCCAGACAGCACGGAGCGCTACGACCACGCGCTGGACTGCTGGGAGGCCCTGCCCGCC
ATGCTGCACTCTATGGACAACTGCTCCACCACCACCTGTAAGGGGCGTCTCTACGCCATC
GGCTCCATGACCACAACAGGGGAGGACAACATGGCCATACAGTGTTACGATGTGGACACC
AACCGCTGGACCCTGGTCAACTGTGGCGAGCTGCCACCGTGGTCTTTCGCTCCCAAGACG
GTCACCCTCAATGGGCTCATCTACTTTGTCAGGTGA
>OmyDis_4120 is within 50000 bases of: GSONMT00048807001 assembled CDS
TTCTCTCTGTCTGTAGGAGCATTGAGGACCAAGGGCCCCGTGGTCCAGTATCACAGTGGG
GGGAACACCATAACCCCCAGTGGGACCCCCACTAAATCCCCCCATCCCCTCTCCCCACCC
TCCTCCATCCCTCCTACACCCTCCCAGCCCAATCAGCTTGCACGAACAGATCCTAAGTAT
CAGATGGCTAAGAAGAGTACTTCTCCATACATTCCCACGCCAGGAGGCTCTCGCACTGGA
TTGGCCAGTAACAGCCACGCCCCTAAAGCCATGCAGCCCCAACCTCCAACTGGTTCTCCT
GGAAACTCATCCAGAATGTATGTCCTTCAGACTGGCAACATCCAGACTCTCACGTCCCTA
CAGCCTATCCAACACCAGCAGCAGTCTCTGCCCCCTCCTCCCCAAGCCCCTCCCACCGCC
CCCGCACCTGCAGTGACCCCATACACCTTCAGTAACGACCGGATTCCCCACGAGCCCTCG
TACCGCGCCCCCACAGACCGCATCTTCTACCTGCCTCACACCTGCCAGCCTGCTTGTCTC
AACCGTATCCGGCCCTCCAGACCAGATATGCACCGGGGCAGGAACCCCCTGCTCACCCCT
CTACTGTACGAGTTCAGACGCATGACGGGCCGAAGGAGAGTCAACCGCAAGATGTCGTTC
CATGTGATCTACAAGTCTCCTTGTGGGCTGTGTCTGCGCAGCATGGCAGAGATCCAGCGC
TACCTGTTTCAGACGCGCTGTGACTTCATCTTCCTGGAGATGTTCTGCTTGGACCCCTAT
GTCCTGGTCGACCGGCGCTTCCAGCCCCAGAAGCCTTACTACTACATTCGAGACATCACC
AACGGCCGCGAGGACATTCCCCTGTCCTGCGTCAACGAGATCGACATCACACCACCCCCC
GACGTGGCCTACAGTAAGGAGCGTATCCCTGAAGACGGAGTGTTCATCAACACCAGTCCT
GAGTTCCTGGTGGGCTGTGACTGTACCGACGGCTGCAGGGACAAGTCAGTACTATGCCTC
TTGACCTTCCTGTGA
>OmyDis_4120 is within 50000 bases of: GSONMT00045205001 assembled CDS
CTGACCCAAGCTGTCTTTCCCTCACAGGAGAAGGAGGTCAGGAAATGGAAGGAGGAGTTG
TTGGACCAGCGGCGGAGGATGATGGAGGAGAAGTTACTCCATGCAGAGTTCAAGCGGGAG
CTGCAGCTCCAGGCTATAGTAAAGAAGGCTCAGGAGGAGGAGGCCAAGGTGAATGAGATA
GCATTCATCAACACCCTGGAGGCACAGAACAAGAGGCACGACGTGCTGGCTAAGCTGAAC
GAGTACGAGCAGCGCCTCAACGAGCTGCAGGAGGAGAGAGGCAGGAGACAGGAGGAGAAG
CAGGCCAGAGACGAGGCTGTACAGGAGCGTAAGCGTGCTCTGGAGGCAGAGAGACAGGCG
CGTGTGGAGGAGCTGCTGATGAGGAGGAAGGAGCAGGATGCGCGCATCGAGCAGCAGAAG
CAGGAGAAGGAGAGGGCCAGGGAGGACGCTGCACGAGAGAGGGCCAGAGACCGAGAGGAG
CGTCTGGCTGCCCTCAGCGCTGCTCAACAGGAGGCCATGGAGGAACTGCAGAAGAAGATT
CAGATGAAGCACGATGAGAGCAGTCGCAGGCACATGGAGCAGATTGAGCAGAGGAAAGAG
AAGGCAGCAGAACTCAGCAGTGGCAGACATGCCAACACTGACTATGCCCCTAAACTGACA
CCATATGAGCGCACGAAACAGTGCTCCTTGTGCAATGTTGTGGTATGTACTCATAAAATG
TACTCTTGA
>OmyDis_4120 is within 50000 bases of: GSONMT00025789001 assembled CDS
ATGGATAGCCCAATGTTTTCGAAGTACTCATGGCTCGATTTTCTTTTCTCGGTAGTCGGT
GTGTGTACCTTCTTGTTTGACGTGGGATCCGACATTTGGGTCGCTACGGAGTTGTACTCG
CGTGGGGATTTCTTCTGGTTCGGGGTGTTGATCGGCCTTATGGTCCTGTCTTCGGTAGTG
GTCCAGATGTTTAGCTGGTTCTGGTTCAAATACGACCGCGAACTGGAGGGCTTCGATGAG
CAAACTGCCAAGAATGTCCTCTTTGGAGGCTGCGTCAAACTTTCATTCCTGCTACACGTA
CTTCAGCTCGGATTCTTTTGCAGACACATCTCAGCCATATGGCAGGGCTTCCGTGTGTGG
TGGCGACAGGAGCAGGGCTCGGGGTACGTCGTGTACCTGACTCACGACCTGAGCATGCTG
CGCCTCATCGAGACCTTCTGTGAGAGCGCCCCGCAGCTCACCCTCATGACCCACATCATG
CTGCACACCAACAAGGCCAGGACGGTACAGTGTGTGAGTGTCGTGGCGTCAACTACCTCC
ATAGCCTGGATGGTGGTGGATTATCACCGCTCCCTGCGTTCCTTCCTCCCAGACAAGGCC
AAGCAGGGCTGGGGCTCCGCCTTGGTCTACTTCCTGTGGAACCTGCTCCTCATCGCGCCG
CGCGTGGCAGCAGTCGCCCTCTTCGCCACAATTCTGCCCTCCTACTTGGCTGCCCACTTC
CTGCTTATCTGGCCAGTGCTGGTGTTCTGGGTGTGGCGGCAGGAGACAGACTTCATGGAC
AGCGCCGGCGGAGAATGGCTCTACCGGGCCACCGTAGGTCTCATTTGGTACTTCAGCTGG
TTCAACGTGGCGGAGGGAGGGACCAGAAGGAGGAGCATCATCTATCACTCCTTCATGGCT
ACGGACGGAGGGATTCTGCTTGTCACATGGTGGTTCTACAGAGACCCGGTCCTGACGCAG
TCCTACGCCCCCATCCTGCTGGCCACTCTGCCCCTCACCTACCTGATGGGAGTCCTGTTT
AAAACACTCTACTACTACTGTTTCCACCCCACGCTGTGGATGCCCTCCGTCAGGGAGGCA
GGGTTAGAAGAGGAGCTGCCTGATGGTCAGGAGATGGTGTTCAGATCCATCGCCCCACAA
ACTGGTACTCCCCGGTTCCATAACAAGAGGATGGCAAGCCATGCCACTCACTTCTACTCC
GAGGAGGAAGCCAGGAAGCCCAGTAAGATAAACGGGCGCGAGGCCAACGCTGTTGTCTGA
>OmyDis_4120 is within 50000 bases of: GSONMT00025791001 assembled CDS
ATGGAGGGCAACGCCGTGTATCTGACCCATGACCTTAGCCTGCTGCGCCTCATCGAGACC
TTCTCTGAGAGCGCGCCACAGCTTGTCCTCATGATTACCATCATCATCCAGAGGGGAGAG
GTGGAGCCCATTACAATCTTGAAGGCACTTGGTTCAGTGTCTGCCATCGCCGTCAGCGTG
ACCATGTATCACCGCTCCCTGCGTTCCTTCCTCCCAGACAAGGCCAAGCAGGGCTGGGGC
TCCTCAGTGGTCTACTTCCTGTGGAACCTGCTCCTGATTGGTCCACGTGTGGCAGCAGTC
GCCCTCTTTGCTTCGGTCTTCCCCTGCTTCATCGCTGCCCACTTCCTGTCTTCCTGGATG
GTTCTATTTTTTGTCGCCTGGCAACTGAAGACAAACTTCATGGACAGCGGCGGCGGAGAA
TGGCTCTACCGGGCCACCGTAGGTCTCATCTGGTACTTTAGCTGGTTCAGCATAGTGGAG
GGGCACACCAGGCAGCGGAGCACCATCTACCACACCTGGATAGGAGTGGATATTGGGATG
CTTTGTGGTTTTTGGGTGTGGCAGATGATGAAGAACCCTCCAAATCTTGAACTGCCACTA
GATCCCTATGTCATCTTTGTCATTATGTTCTCACTCTACATAGCTGGACTCTGTCTCAAG
GTGACATACTACAAGTTCTGTCACCCAAAGATTACAAAGCAGGAAGAAGTTGAGTGTCAT
CTCGAGCTGATGTCGGAGTCTGTGGTGGTCCCCCCAAATGGGGAAGATGTGGTTGACTTT
AGGTTTATGGGTCATACAGAGCGTCCAGAACCGTCCGTCAGGGTCAATAAAAGGATGAGG
AATTTAGCTGGTAATTTTTACTCTTAA
>OmyDis_4120 is within 50000 bases of: GSONMT00082025001 assembled CDS
ATGATGCCTCCATTTGAGAAACCACAGCACCCTAAGTCCTTCAAGCAGAGAAAAAGCTTT
GCCACGAGAAAACAGGAGGTCGCGGGGATCCGAACAAAGTTTCCAACAAAAATTCCGGTT
ATCATTGAAAGGTATCAACGGGAGAAGTACTTGCCGCCTCTTGATAAAACGAAATTCCTG
GTCCCCCAAGAACTTTCCATGACTCAGTTTGTCACCATTATAAGAAATCGTATGTCTCTG
ATGCAGAGTCAAGCGTTCTACCTGCTTATCAATAATAGTGGCCTGGCCAGCATGTCTCTT
ACCATGGCGCAAGTCTACAAGGACCACAAAGATGACGATGGCTTTCTCTACATGACCTAT
GCTTCTCAAGAAATGTTTGGTAATTGTGTTGAAATCCACGAGGAGTCATTGCCAATTGCT
GGAAATAATAAAGCTATTTTTTTTATAAAGCTGCTTATTTTAGGTACATTTATATTTCTG
GATATTAGTGAATATTGGTTTCAAGATAGAGGCAGCAATTAA
>OmyDis_4120 is within 50000 bases of: GSONMT00082026001 assembled CDS
ATGGACGAACAGGCAGGGCCCGGCGTGTTCTTTAACAACAACAACAACTCGGGTTTGCCA
GGCGCTGGCAAAGGACCGCAGCAGCCGGGCGACGTCGGTGGCGGAGAGGCGGCCAGGGCT
CATTACAACATTCCGGGGATATTGCACTTTCTGCAACACGAATGGGCCCGTTTCGAGGTG
GATAGAGCGCAATGGGAGGTGGAGCGAGCCGAATTGCAGATAAACATGGTTGACAGAGGA
AGAACAATGATTCCAAGCACCACCCTCCTTTTGAAGCTTCCAGTCTGTTATTCGAACTCA
ATCAGCATGACAGAGTGA
>OmyDis_4120 is within 50000 bases of: GSONMT00082027001 assembled CDS
ATGTCAGCTCGGGGATATGAACTTGCAACCTACTCAGCTATATTTTCTTCAGGAAATGGA
CCTTTTCGCTCTTCTCTCCTCCAGGCCCAGATAGCCTTCCTGCAGGGTGAGAGGAAGGGC
CAGGAGAACCTGAAGAAGGACCTGGTCAGAAGGATCAAGATGCTGGAGTATGCCCTCAAA
CAGGAGAGGTCAAAATACCACAAGCTCAAATATGGAACAGAGTTGAACCAAGGAGACATG
AAACCTCCCAGCTACGATGATTCCGATGAAGGGAATGAAAACGAGGTCCCGAGCCCCCCC
AACAGTAGTCAGCTGGGTTGGAAACAGGGACGGCAGCTGCTCAGACAGTACCTTCAGGAG
GTGGGCTACACGGACACCATCTTGGATGTAAAGTCCCAGAGGGTCAGGGCGCTGCTGGGC
CTGGCTGGAGACTCTGGAGAGAGGCCGTCGGTCAGGAAACCGGAACCCATGGTCAACGGC
ACCGAGCCATCTTTTCAGAAGGACAGCGGCATGATCAGTAAACCTGACATGTCTGACTCG
GCCACTGTCCTTGAGGCCTTCAAGTTCATAGAAAGCGCCGCCGCCGAGTTTAGCGACGAA
GATGACGACGAAGACAGCGACGGGAGGGACAAGACCATTATGAACTTGGCCACTATGGTG
AGGAAGAAGACGTCTTCTTCCCCCTCCTCATCCTCGGACATGAGTGACGACCCGGACACA
GAGGAGGCCCTGAAGGGCTTTGACTTCCTGGCCAGCCCAGATGAGATGGAAGGATCGCCC
GATGTCCGGAGTGTTGAAGACAGCGGTGACTGGGAGAAGGAAGAGCTGTGCCCCATGCCT
GAGGCCTGGGATGTGGACCAGGGCCTCATAGCCCAACTCAAGGAGCAGTACAGGAAGGAG
CGCAAGGGCAAAAAGGGGGTGAAGAGTAAGTCTATCAGGCCTTCCCTTCTCTTTCTTTCT
CTCCATTGCGTTCTATCTTTCATTCTTTCTCCTTGTTCTGGCGATAAGAGCTCCTCTCTC
AGGTTGAGGTAA
>OmyDis_4120 is within 50000 bases of: GSONMT00081301001 assembled CDS
ATGGCGAGTTCAAACAATCCACGTAAATTTAGCGAGAAAATCGCTTTACATAATCAGAAA
CAGGCCGAAGAGACTGCGGCTTTCGAAGAGGTGATGAAAGACCTAAACATTACTAGAGCT
GCACGGTTGCAGTTACAGAAGACCCAGTATTTGCAACTAGGGCAGAATCGTGGACAGTAC
TATGGAGGCTCACTGCCCAATGTCAATCAGATTGGAAATAGCAACATTGACCTGCCTTTT
CAGAATTCCACCTTGGACAGCAGTCGGTCGACCAGGCATCACGGACTGGTAGACCGCGTT
TACCGTGATCGGAACCGAATCACCTCCCCGAACCGCCGGCCCCTCTCTGTGGACAAACAT
GGCCGCCAGATATCCTTCTTTTGCACTCAGCCAAAGATGATCTATTATATTGACAAGATA
ATTCACATTGACAGCTGCCCCTATGGCTCAGTGTACCTCTCACCCCCACCGGATACCAGT
TGGAGGAGCAAGATTTCTGGCTCTCACAGACCTGTAACTTCTTCTTTAAGAGGCTCCTCT
GTCCTCCACTCGTTACCTGTATTAATGGCACCTGTTTGA
>OmyDis_4120 is within 50000 bases of: GSONMT00081303001 assembled CDS
ATGACAATGATCCCAAACACACCGCCCGGGCAACGAAGGAGTGGCTTCATAAGAAGCATT
TCAAGGACGAACTCCGACTCAGCCCTACACCAGAGTGCCATGAACCCAGTGCCCCAGGAC
TCATTTACAGGGGGTTCACAAGAGCTCCAGCCTAAACAAGTGCTGCTGCTTACAGTTCCT
GGGACTGAGGAGTCTGAATCACACGCAGACAAGGATACACAGTGGGGTAACAAAAAGAAT
GACTCAAGACCCAAGTCTTGTGAAGTCCCCGGGATCAATATATTTCCATCACCTGATCAG
GAAGTGAACACGTCATTGATCCCGGCCACGCTCAACACAGGAGGCTCCCTGCCCGATCTG
ACCAACATCCAGTTCCCCCCACCACTGCCCACTCCGCTGGACCTGGGCGAAACTTTGGTG
TTTCCGTCCCTTAGCACCTCCAACAGCACGGGCAACCTGACAACCAACCTCACCCTCCTA
GGCATCAGTGCTGCCAGCCACGGTAAGCCATCGATGGCAAAATGA
>OmyDis_4120 is within 50000 bases of: GSONMT00081304001 assembled CDS
ATGCCTTTTGTGATGTCTCATGACTGTAATGTTCCCTTATATATCCCTCAGATACCCAAG
AAAAGGCTTTACCCATTGACTGTAAGTCCATTAGTTTTCATAACCCTTTTTTTGTTGTTT
TACTTTAATCAGATGTCCAATCACATTCCAGTGGTGGGCAGTATATTTGGGGATTCTTTC
TATGACCAGCAGCTAGCATCAAGGCAGACCAATGCTCTCTCCCATCAGCTCGAACAGTTC
AATATGATTGAGAACCCGATCAGCTCCAATAGCCTGTACAGCCAGTGCTCCACCCTCAAC
TACACACAAGCAGCTATGATGGGCCTCACAGGGAGCAGTCTGCACCAGTCCCAGCCGTTG
GGCTACGGTAGCCATGGCAACATCCCAAACATCATCCTCACAGTGACAGGCGAGTCTCCA
CCCAGCCTCTCTAAGGAGTTAACCAACTCACTGGCCGGCGTCGGAGATGTCAGCTTCGAC
GCGGACTCTCCGTTCCCATTGGACGAGCTGAAGATCGACCCCCTCACCCTGGACGGACTG
CACATGCTCAATGACCCCGACATGGTTCTGGCCGACACTGCCACTGAGGACACGTTCAGG
ATGGATAGGCTGTAA
>OmyDis_4120 is within 50000 bases of: GSONMT00081306001 assembled CDS
ATGCTGTGGATCCTGGTGTTGGTGATTTCTCTCAGTGTGAGCAGTGAGCTAGTAGCTGGT
CAGAGAGATGGAGAAATCATCAATCAGATCAAGGGAACAAATCAAGCTCTGGCTGAGATC
AAAGAACTGCTGAAACAACAGATCCAAGAGATTGTGTTCCTGAAGAACACAGTGATGGAG
TGTGAAGCCTGTGGCATGCAAGGTCCCCCTCGCCCCTCCTGTGACCCTAACCCCTGCCAC
CCGGGGGTAAAGTGCATTGAAACAGCTGGCGGCATCAAGTGTGGCCCCTGCCCTGAGGGC
ATGGTGGGCAACAGTACCCGATGCATGGATGTGGACGAGTGTGTGGTGAAGCCTTGCCAC
ATGGGTGTGCGCTGCATAAACACGTCCCCAGGTTTCCGATGTGGCCCCTGTCCAACTGGC
TACACTGGCCCTCAGGTGCAGGGAGTAAGCCTCTCCTACGCCACTAAAAACAAACAGGTC
TGCAAGGACATCAATGAGTGCGAAGGACCCAAGAATGGAGGTTGTGTGGAAAATTCCAAT
TGTGCAAACACACCTGGCTCGTTTAGGTGTGGCCTCTGTAAGGCAGGCTATGTTGGGGAT
CAGCGCAAGGGCTGTAAGCCTGAGAGAGCATGTGGTAATGGCCAGCCCAACCCCTGCCAT
GCCAGCGGAGAGTGTATTGTCCAACGAGATGGGAAAATAGAGTGTCAGTGTGGGGTGGGA
TGGGCTGGCAATGGCTACTTCTGCGGATCTGATATTGACATTGATGGCTTCCCTGATGAG
AAACAGGAATGTGCCGAGAGGAACTGTGCCAAGGATAACTGTCAAACGGTACCCAACTCT
GGCCAAGAGGACGCAGACAAGGATGGTATAGGAGACGCCTGCGATGAGGATGCAGATGGG
GATGGAATCTTAAATACACAGGACAACTGTGTGCTGGTACCAAACGTCAACCAAAGAAAT
GTGGACGAAGACGACTTTGGAGACGCCTGTGACAACTGCCGTATGATCAAAAACAACGAC
CAGAAAGACACTGATATTGATAGACTGGGTGACGAATGTGACGAAGACATTGATGGCGAC
GGAATCCCCAATAACCTGGACAACTGCAAAAGGGTTCCCAATACTGACCAGAAGGATCGA
GATGGGGACAAAGTCGGAGATGCCTGTGACAGTTGCCCTTACGTTTCCAACCCTGACCAG
TTGGATATGGACAACGACTTGATCGGAGACCCTTGTGACACCAATAAGGACAGTGATGGT
GACGGTCACCAGGACTCTCAGGACAACTGCCCTGCGGTCATCAACAGCGCCCAGCTGGAC
ACGGACAAGGATGGCCTGGGGGACGAGTGTGACAACGACGATGACAATGATGGTATTCCT
GACCTTCTGCCCCCGGGACCGGACAACTGTCGCCTCATTCCCAACCCTCTGCAGGAGGAC
TCTGACGGTGATGGGGTTGGGAACCTGTGCGAGAACGACTTTGACAACGACACCATCATC
GACAGCATCGATGTGTGCCCAGAGAACGCTGAGGTTACTCTCACAGACTTCAGGGCCTAC
CAGACAGTGGTGCTGGACCCGGAGGGAGACGCACAGATAGACCCTAACTGGGTGGTGCTC
GATCAGGGTAGAGAGATCGTCCAAACTATGAACAGTGACCCTGGACTGGCTGTTGGTTAC
ACGGCTTTCAACGGCGTTGACTTCGAAGGGACGTTCCATGTGAATACGGTAACAGACGAC
GACTATGCAGGCTTCATATTTGGCTACCAGGACTCTTCCTCCTTCTACGTAGTGATGTGG
AAACAAGTTGAGCAGATCTACTGGCAGGCCAATCCGTTCCGAGCTGTGGCAGAACCAGGG
ATACAACTGAAGGCTGTAAAGTCCAACACGGGACCAGGGGAAAATCTACGTAACTCCCTG
TGGCACACCGGAGACACCAGTGACCAGGTGAAGCTGCTGTGGAAAGATGCCCGCAACGTG
GGCTGGAAGGACAAGACCTCCTACCGCTGGTTCTTGCAACACAGGCCCCAAGATGGATAC
ATCAGGGTGCGTTTCTATGAGGGTCCTCAGCTAGTGGCAGACACAGGCATCATCATAGAC
ACCACCATGAGAGGAGGCAGACTGGGCGTCTTTTGCTTCTCTCAGGAGAACATCATCTGG
GCTAACCTACGCTACCGCTGCAATGATACAATCCCTGGGGACTTCGATACATACCAAGCC
CAACAGGTCCAGCTGCAGTTCTAA
>OmyDis_4120 is within 50000 bases of: GSONMT00081307001 assembled CDS
ATGGACGTGTTGGGAGTCCTCAATTTGGGCGATGTTGCCCAAACTTTCTCAAAAATTGGA
ATGTTTCCAGTTTTTGATCTTGCTTATTACATCGTGTCCATACTCTACCTCAAGTATGAA
CCAGGGTCAGTGGAGGTCGCTCGCAAGAGCCCTGTGGCCTCTTGGCTTTGTGCCATGCTC
TATTGCTTTGCGAGCTACATCTTAGCAGACGTTTTGCTCGGAGGTTGCCCCCTGGACTAT
TTTCAATACAACAGCCACATCCTCCTAGCCTCCATTATTTGGTACCTCATATTTTTTTGC
CCACTGAACCTGTTCTACAAATGTGTGGCTTTCCTGCCTGTAAAGCTTGTGTTGGTAGCC
TTAAAGGAGGTTGTCCGTGCTCGTAAAATTGCAGCCGGCGTGCACCATGCCCATCATGCC
TACCATAACGGCTTCCTCATCATGGTCATCATCGGCTACGTCAAAGGGTCAGGAGTAGCT
CTCATTTCCAATTTTGAGCAACTGCTTCGTGGTGTGTGGAGCCCCGACACCAATGAAATC
CTCAACATGTCATTCCCTACTAAAGCCAGTCTGTATGGAGCCATTCTGTTTACACTTCAG
GAGGCACACTTACTTCCCGTGTCCAAGAGCACCCTCATCTGTCTTTTCACTCTGTTCATG
GCTACTACCAAGGTGATCTTGACCGCCCGCCACTCTCACGGCTCTCCCTTCATCCTCATC
GAGTCTTGGGTGTGCCACTTGCTCTTTGGCTCCCCTCTTGGAGGTGGTGAGGAGGAGCAC
CACGCCACCCTTGCCCCAGCCCCTGTCGCCCCCGTCTCACCAGTCAAAACCAAGGAGGAG
CTCGGCGAAGGCACCCGCAAAAGGAAGTCCAAGAAAGCCGAGTAG
>OmyDis_4120 is within 50000 bases of: GSONMT00081308001 assembled CDS
ATGATCGGGGATCTCTTGATATTCGGGACCTTACTCATGAATGCTGGTGCTGTGTTAAAC
TTCAAACTAAAGAGAAAGGAGACACATGGAGGATTTGGAGATGAACCTCGTGGACCAACT
ACAGGTGACAACATCAGGGAGTTCCTCCTGAGTCTACGTTACTTCCGGATCTTCATTGCC
TTATGGAACATCTTCATGATGTTTTGCATGATTCTATTGTTTGGATCATGA
>OmyDis_4120 is within 50000 bases of: GSONMT00081310001 assembled CDS
ATGACATCGGCTACGGCAACTCCGCAGGAGATGAGAGACCGGCTGATGCAGGCCATCGAT
GGCCAAAGCAATCAGATCTGCAACATGGTGGCTGTAATGGAAGTCATTTCCTATTTGGAG
AAATATCCCATCACCAAGGAAGCACTTGAGGAAACCCGCCTTGGCAAGCTGATCAACGAC
GTAAGGAAAAAGACGAAGGATGAGGATCTCGCCAAGCGTGCAAAGAAGCTCCTGCGCACA
TGGCAGAAGCTAATTGAGCCTGGGCAGAGTGAGGCACTATCCAAGGGGCATATGGGTCCG
CCAGGCGTTGCCAACGCTGCTATCCCGCCTTCAGGTAAAATGGTTCCGGAGCTCAAGAGT
AGAAATGACTTCAACAACCGTTACTCCCCCAAAGCGGAAAAGTCAGGCAACCGAAAACGG
AAGGGGGAACAGAGGGACAGGCAGCACATACCAATGAAAATGTCCAAAATAACCGCCTAT
GAAAGAACACACAACTCACGACTGCCAACAAATGGAATTGGAGCCAGTCCTGAGGCTTTT
ACGGACACATGTGGTCCACATCTTAAATCAGACAAGGATGGTGCTGAGCATCTTGACATC
GACAGGCTCAACAATATCCCTGTCAATGCTGTCAAACCTCACCCTAGCTCACCGGGAGTA
CCCAAACCTCCGAGCACTTCCACATTGCTCAAAACGGCTGTTTTGCAACAGCATGGCAAA
ATGGACCTGGCTGTCTCAGGAGGGGGGCTGCATCAGCCCAAACACCCTCGAAGCAACTCA
TATAGTCCCAGAAGTACAAAACAGGATGCGGTAGTTAAACTGTCTATGACCAAATCAACG
ACGCTACTGAGCCCTGCTCGGAGCCCCAGGATCATGGACAGCTCTGGACTGGGGCCCTCT
CCTTTGCGTTCTCCACACCTTTTAACTCCATGTATGCAGGGTTCCCTCACTGTTGGGCCT
CTGCCTACAGAGTCTGTCCTTCATTGGGACGGACCGGCAGACGTGAAGGCAGAGAGTGAT
GGTTCTGTCACTAGCACAGAGAGAAAGAGGAGAAAGAAATACAGGTCCAGAGACTATACA
GTGAACTTGAGTGGGCAGCCCACGGAAGAGACCACAATGCCATGTAGGTTAAAAGACCGT
AGACTTACGTTTGACCCTGTAACAGGGCAGATCAAACCCTCAACCCTCAAAGAGTCTTAC
CCGGAATGGGAGGCTACAGTGACTCCGGTCACACCAGAACTTCCTCGGACAGAACTGCTC
AAGCAGAACCATTGTGCACAGAATAGCCCTGTTACTCCCAGTCCGTTTCAACAGACCAAC
TGGAAAGAGCTGTCAAGGAATGAAATCATCCAGTCCTACCTTAACCGTCAAAGCAACGTG
CTCACATTGTCTGGGGCTCAAACCTCGGGGGCACACTTTTTCATGTCTGAGTACTTGAAA
CAAGAGGGACATCATATCAAAGAGGGCAGAAAAAAACACATGCTGGTACCAAATATCCCT
GATACGGACTTACCAGGGTTGAGCCGAGCGGTCACAAACGAGGATCTCAACAGAATACAC
AAGGAGCACTGGCCTGGGGTGAATGGTTGCTATGACACCAAGGACAACTGGTATGAATGG
ACAGATTGCATTTCCTTAGACTCACATGGGGATGATGGCAAGCTGAATATCCTGCCATAT
GTCTGCCTAGACTGA
>OmyDis_4120 is within 50000 bases of: GSONMT00081313001 assembled CDS
ATGGCTGCGGTGGAGCGTCCCCCAGTCAAGGAAGGGGTCCGGATAGCTTTACTCTGTTTC
TGTTGGTATACTGTTAGTTCGGGAGGCAACGTAGTTAACAAAATTATTCTAAATGGGTTC
CCTTATCCTGTCACAGTTTCGCTTTTTCATATATTCTCAATCGTCGTCTTCCTTCCACCG
TTGCTGCGAGCATGGGGAGTCCCCAAAACAGAAATACCAACTAGATACTTCAAATGGTAT
ATTATCCCTTTAGCTTTTGGAAAATACTTCGCATCTGTGTCGGCCCACTTCAGTATATGG
AAGGTACCGGTTTCCTACGCACACACTGTCAAAGCCACAATGCCAATATGGGTTGTGTTG
TTATCAAGGATTATCATGAAGGAGAAGCAAACAACAAAAGTGTACGTATCTCTCATCCCC
ATCATCGGAGGAGTGCTTCTGGCCACGATGACAGAAATGTCCTTTGATGTATCTGGGTTA
GTCAGTGCCCTGGCTGCCACACTCTGCTTCTCTCTGCAAAACATCTTCTCCAAAAAGGTG
CTGCGGGACACGAGGATCCACCACCTGAGACTTCTCAACATACTGGGCTTCAATGCTGTT
TTCTTCATGGTGCCTACGTGGGTTCTGGTGGACCTCTCCTCATTCTTGGTTGAGGGGGAT
TTTACGGGCATGTCTGAATGGACAGGCACTTTTCTCCTCCTCCTGGTCAGCGGCTTCTGT
AACTTTGCCCAGAATGTCATCGCCTTCAGTGTCCTCAACCTGATCAGCCCGCTGAGCTAC
GCCGTGGCCAATGCCACCAAGAGGATCATGGTCATCAGCATATCGCTCCTAATGCTACGC
AACCCCGTCAGCTCCACCAACATCATGGGCATGATGACGGCAATAGTGGGCGTCTTCCTG
TACAACAAGGCGAAATATGACGCAAACAAGGAAGCTAAGAAAAAGCTGCTGCCTTCCTCC
AAGCAGGACATGATGTCCTTTGACAATTTGGGACTGGACAAGACGCAGCCCAATGGTTCA
GTGCCTTTCTCCCAAGGCTCAGACATTCAGTATGGTCGAAGCAACGTGTTGACCGACCAC
TTCCAGTACAGCCGGCAGGCCTACACAATGAACTATGGTGCCTCCAACCACCAGTATGTG
GTTTAG
>OmyDis_4287 is within 50000 bases of: GSONMT00024254001 assembled CDS
CTGGACTGGGAAGTGCTTCTCTCTCTGCTGCAGCATTCAACCCACAACATCACTGTGGAC
CTCAGGAAGAACAGGCTTCTAGAGAAGAACATCTCAGATCTTCTCCCCTTTCTGGGAAGG
GTTACTCTCAAGAGGTCCAGTTCCAGCTTTGTAAAGTCCACCATCAGACAGATCTATGAC
AGAGCCAGTGAATGTGTGTCCAGTTTGTTGAGTTCTTCAGACCATTGGATCAACCTGAAC
AGCAGAGAGCTGGACAGAGTGGACTGTACCGCTCTGTGTTTTACCCTGCAGCACAGCCAC
CAAGTCAAAGTCAACCTGCTGTGGACCTCCATACCACCGGGGGAGATAGAGAGCATCCTG
CCTCTTCTGGACAGAGTCTCTCAACTCAGGTTTAGTTGGCACTCTTTGACCCTGCTAGAA
TGGATATAA
>OmyDis_4287 is within 50000 bases of: GSONMT00020602001 assembled CDS
ATGGACAGACACAAGGGGAAGCCTCTGGCTCCAGGAGAAACAGATAAGGAGGCAGACCTA
CGCTCCTCCTCTCTCTCCCTCTTCCTCACCTCCCTCCAGTGCCTCCTCTTCTCCATCTGC
GCCTCCTCTCCTCTCCTCCCTCTCCAGTACCTCACCTTCATCCTGCAGGTCCTCAACCGC
TCCTTCCTCTACGGAGGCAACGCAGCCTTCATCAGCATCGCTTTTCCTGGGGTCCACTTT
GGGAAGCTGTATGGTTTGGTGATGTCTCTGTCTGCCGTGGTGTCACTGCTGCAGTACCCC
TGTTTCGCCCTGGTCAAAGGAGCCCTAGGTGGAGACCCCTTCTATGTGAACATCGCTCTG
ACTCTCCTCACTCTACTGGCGTTCATCCATCCAATCAACATCTTCTACCACTGCAGGAAA
CTGACCAATCAGAGGGAGGATATGGCCGGTGGTGCTGCCATCACATTGGCTGAGGCCAAA
ATGTAG
>OmyDis_4287 is within 50000 bases of: GSONMT00064991001 assembled CDS
ATGCTGTGTCTTCTTGTGAGAGCAGTGCTAAGGTCAGGCTTGGTGAAGCCATATCACCTG
GTCAAGCCAGTGTCAGTGACTATCCTCCCAGAGAGGTCTTCGCACCACCAGGACAATTTG
CCTAAGCTGCCAGTGCCTCCACTGAGGCAGACATTTGAGCGCTACCTGTTGATGCTGGAG
CCCCTGCTCAGTGAGGAGGAGCTGGATCACACACGCAAGCTGGTCAAGGAGTTCCTCATT
CCTGGTGGGGTGGGAGACAGGTTGCAGAGAAGCCTGGAGCGCAGAGCCAGCAACAAAGGA
AACTGGCTCACAGAGTGGTGGATGCAGTCAGCCTATCTGGATTCCCGGATGCCTGTGGCA
GTCTATTCCAGCCCAGGGGTGGCCCTGCCCCGCATGACCTTCCAAGATCGCCAAGGACAA
ATGAGGTTTGCTGCAAAATTGATTGCAGGGGTTTTGGACTTCAAAAAAATGATTGACAGT
GAGACGTTGCCTATTGAGTATTTGGGTGGGAAGCCTCTGTGTATGGACCAGTACTACCAG
ATCCTGTCCTCCTGTCGTATCCCTGGACCAAAGAGAGACACTGTGGTCAACCACGCTGTC
GGGAAAGTGGCCCCTACTCACATCACTGTGGTCCATAACTTCCAGTTCTTTGTCCTGGAT
GTGTATAACAGCGATGGCTCCCCACTGACGGTGGACCAGATCTACATGCAACTGGAGAAG
GTCTGGAACTCGTCCCTGCAGAGCAACAAGGAGCCTATCGGCATCCTGACCTCCCAGCAC
CGCAACACCTGGGGCAAAGCCTACAACAACCTCATCAAAGACAAGACAAATAAGGAGTCT
GTCCGTGCTATCCAGAAGAGCATATTCACGGTGTGTCTAGACGCCCCCATGCCACAGATG
TCTGAGCAGCGGTACCAGAGTCGGGTCGCTGCCCAGATGCTACATGGTGGAGGGAGTCGC
TGGAACAGTGGCAACCGCTGGTTTGATAAGACGTTACAGTTTATTGTGGGTGAAGATGGT
ACATGTGGTCTGGTGTATGAGCATGCCCCAGCTGAAGGCCCACCCATTGTGTTCTTGGTG
GACCATGTGGTTGAGTACATGAGGAGGATGGAGGTAGTACGCACTCCCATGACCCCTCTG
CCCATGCCTCCCAAACTGCGTTTCAACATCACACCTGAGGTGAAGAAGGATATTGAGTCG
GCCAAGCAGAATATGAACATAATGTCACATGACTTGGATGTGAACGTGGTGTTCTTTTCT
GACTATGGGAGAAATGTTCCACGGGCGCACAAGTTGAGTCCAGATGCCTTTATACAAATG
GCTCTACAGCTTGCCTACTTCAGAATGTATAAGATGTGCTGTTCTACTTATGAGAGTGCG
TCCTTGCGTATGTTTGCACTTGGTCGAACAGACACCATCCGCTCCTGCTCCAACGAGTCG
CTCAACTTTGTCCAGGCGATGGAGGACCCAGCTAAACCGAATGCAGAGAAGGTTTTTCTA
TTGGACAAAGCATGCCAAGCCCACAGAGAATATACTCATATGGCAATTCATGGCCAGGCC
ATAGACAGACATCTCCTTGGCCTAAAGTTGCAGGCGATTGAAGAACTGACTTCCATGCCA
GAGATATTCATGGATACAGCCTATGCTGTGGCTGAACATTTCAATCTCTCCACCAGCCAG
GCTGGTGCTAAGACGGACTGTGTGATGTGCTTCGGTCCGATGGTGCCTGATGGCTATGGA
GTGTGTTACAACCCCATGGCTGACCACATCAACATTGCCATTACAGCCTTCAACAGCTGT
GAAGAGACACATGCTGCCAACTTTGGCCGGGGTGTGAAGAAGGCTCTGAGAGACATGAGG
TCTCTGCTGGAGGAAACAGCTAATGCTAAGCAGTGA
>OmyDis_4287 is within 50000 bases of: GSONMT00064992001 assembled CDS
ATGGCGTGTGCAGTTGACGCACAGAATTTGATCTCTATTTCTTTGCGGAAAATGCATAAC
TCCAGAACGCAGAGAGGAGGTATCAAGCTCCACAAGAACTTGCTGGTCACATATGTCCTG
AAAAACGCTAGAGATTTTTACATGAGCATGGAGTTTGCAGAAATGTATAGCTGCCTACAG
CAGAACGGGGAGATGAGGACTGTCTGTGATGAAAAGCAGGACTCTTTTGAAATGACCGGG
AACTGTGAGGATCTAGCTGGTGAGTTTTGCTGCAACTACACAGGGGATGTGTTGGACACT
TACCACTGTGCAGCGCCACAATCGGCTTGCCACCCAGCAATGGTGCCCGATGCGCACATC
CAAACGGCACCTGCCTGTTTCATGGCTCCTGTCTATCAATGTGACCCTAACCTCAAGTCC
TCCGGGGTCTGCTGGGACTGTTATGCGGAACCTTACACAGCCAACCGGGACATTCCTGTC
TCAAACACACACAACCAAAAGACTGTATTGGACTTGGACACACATGTGGTGACTACTGTC
GAGAATGGATATCTCCCCCCAGACTACTGCGTGTCATTAAAACAACATGGTCAGGGCCCG
CAAAGTTCTCATAAGAAACGAAAAATGGATTCAAGTGATGCTTCTGATTCCGATTATCTG
TCAGACTTTGTGCCCATGTCATGCAAACGCATTAGGTCTGATGGCGTTTCTTGTTGTAAT
TCTGAACAACTGGACACACCGAACATCTCCAACCTCATGTCAGTGTTAGGCTCGGGGTTT
ACTGAGCTGTTGAACTGGCAAACGGACGTGGAACAGGTAGTAAACGGACAAACAAACTGT
TGTAAACAAGCACTCGCGGGCAGCGGTGCATGGACTAGAGCAATTGAGGCTTTTTGA
>OmyDis_4287 is within 50000 bases of: GSONMT00064994001 assembled CDS
ATGCCTTTCCTCCATGGCTTTCGCAGGATTATATATGAGTATCAGCCCCTGGTGGACGCC
GTACTGTGTGTTGTTGGTCTGGAGGAAGGGACAAGCACTGGAGAGAGGAGCCGTAGCCCG
GAGGATGAGGACAGTCTATGCGGGTCTTTAGTGGAGCTACTGGAGAAGGAGTCCCAGTCA
GCTGTGTTTGAGGAGGGGATCAGCTATGCTCTGTTTAAGGTTGCTGAACGGGGACTAGTC
TGTGCAGCAGAAGTCCTTCTACGATATGGAGCAGATCTCAACTTTGAGGACCCTGTATCT
TATTACAACCCACTGCACATTGCTGTACTGAGGAACAGGCCAATTATGGTGAGGTTGCTG
GCTGGACATGGAGCTGACATTAACAAGCGAGATCGGATCCATGAAAGTAGCCCCTTGGAT
CTCGCTAGTGAAGAGGCAGAGAGACTGCCTTGTATGTGCACACTGCTGGACATGGGTGCT
GACGTGAATGCAAGAGATAAAAATGGAAAATCACCCTTGCTACATGCCCTAGCTAGCAGT
GATGGACTCACTGTGCATAACACAGAAAACATCCGGCTGCTACTTCAGAGAGGTGCAGAT
GTTCATGCTGCCACACTGGATGGAGAGACGGCTGTATCCTCGCTGGTCTTTCTGGTGAAG
GAGGCTCTGGAGGGCTCTGTGGAGGATGCAGCTGAGATCGGCCGCTTCTGTCTGAGGGCC
ACGCGGCTGCTTCTGGCCCACGGGGCTGACCCCAGCTGCTGCCTTACCCCCGACGGGGAG
GAGGATGGGGAACCCTCCCTGACAGTGACCAGCCTGGAGCACTTTGATCGGCTCTTTCCC
CTGGCAGTGCTGCTGCTGCAGAGTGGTGCCTCCTTCCACTGCTCTCGCCACGGAGCCTCC
TGCTGGACAGGCTACAGGCTGGTATTCCAGAGGCTCCAGACGGCCCTGCTGGACTGTTCT
GATGCAGAGCAGGCGGCTGAGCTCCTGGAGCAGGCTGAGGTCCTCCTGGACTTGGCCCGG
GTGTCCTCCCCAAGTCTGGCCCTGCCCCTGGACCTGCCTATGCCAGACCAAGACCCCAAT
GCGCAGACATTGCGGGACCTCCATCGGCGTGTGGTGGAGCAGGAGACCGGCCCTCCCCCC
CTGCGCTGTCTCTGCAGGGCCTTCATCCGGGATCACCTGCAGCCCTGGCCCCTGGACGAC
AGGGTGAAGGCTCTGCCTTTACCTGACAGACTGAAGGAGTACCTGCTTCCCGAACACACC
CTGAGCCCCAAGCCAGGATGGGACTGCTTCAAGCCCCAGCGTACCCTACGCTGA
>OmyDis_4287 is within 50000 bases of: GSONMT00064995001 assembled CDS
ATGTTTTATTTTGCCACAAGTGTCATTACACAGAGGGATCACCACTCAGGGCAGCAAACC
TCCATCTCAAACAGTGTCTACTTTGCCTTGGTGGATGCATATTTCAAACACTTCCTCCCT
ACAGAAGGATCCCCTCACTCAGATGTCAAAGGCACCTTGACCTCACACATTCCAAGGTCC
TCTAGGTATAGTGAAACAAGCAAAGGCCTGTTGAAATGCCAGTGCCCTGTTAACGCTGAG
ACAACCAATCAGAGTATCTGGAGATCAGGGACTATGCTACAGATATTTTTGGAGATATGG
CTGCCACATTTCCCCTTGGAGACACACCAGAAGCTTAATGAGGTCTCTGTCATCACAGAG
GAGCACATACTGGTGGTGAGACAGCTGGTGAAGCACATGCATGCCCTCTCTGGAAAAACA
AAACTAGACCAGTCTGATATCTTACCTTCTGCCCACTCAGAAACCTATCTCTCAGAAGAT
TTTAAAAGAGTGGTCACATCAGAATATGTACAGAGGTTGTACCTTCTCTTGCTGCACTGC
TTCAAACAGTGGCCTATGGAGAAATCCTTCAGAGCAGTATTGGAGACGTGGCTTAGTTAC
ATCCAGCCCTGGAGATACCAAAAACATGTGTACAGTGAAAACAAAGAGAAATGGGCCTCT
TTCATTCAGGAGAATATTCCCATGTACACCAGGCTATTCAGCTTCTTCTTGAAAAGATTT
GCTCATGTCGACCTCGTCAACGTCGACAATGCAACCATGGTTTTCAGGATGACAAAAGTA
TTTGCCCAAACCAGTCTTCCAGAATTGATTGAAAATGGTAACCACAATTATTTTTAG
>OmyDis_4287 is within 50000 bases of: GSONMT00064996001 assembled CDS
ATGTCCTCTTCGGATCATCTGAAGACAGATTGGACAATCAAGTCACTCCCACAGCAATGC
ACAGAGATGACAAAAGACATTAATGATAAACCTGTCAAGGAGCTATGTGTTATCTTCCCC
TGGATGGTGGAGAGGGTTGTTGGCAGCCTGGATGGCAGCACTGTTGGTTGGAGTCTTTCT
TCTCTGCAAGCCCACAGCAGTGACTACAGCAATGTACTGGAGTTCCTACAACCAAGTGGC
CCAATGCTGAAACTTGTTTATAAACTTCAAGCTGAAGACTACAACTTTGAGATCCAAGTC
GCCAATTTACCTGTAAGTTTTCAACATACAGTACAGTCACATCTGAAATTATTGGTACCA
AGCTATATTGTAGGCAAAATTATATTATTTTATACTAATTGCTCAGAGAAAGAGATTTTG
TTTAACCAGTAA
>OmyDis_4809 is within 50000 bases of: GSONMT00067691001 assembled CDS
ATGTTACAGGAGAAAGAGTGGTTCGCTGGAAACTGCAATAGAAAGACTGCTGAGGACCTC
TTAATGCAGATCAACAAGGATGGGGCATTCCTGATACGTCACAGTTCAGCCCAGAACGCC
CGTCAGCCCTACACACTGGCTGTCCTATACAGACAGAAGGTCTATAACATCCCCATCCGC
TTTCTGGAGGAGACGCGCGGCTACGCCCTCGGAAAGGAGGGCAAGAAGAACGAGGAGTTT
TTCAGTAGTCTCCAGGAGATCATCTCTCACCACAAGAATAACCAACTGCTGCTGATCGAT
AGCAAGAGTCAGGCCAAGCACACCACGTATCTCACCCATCCAGCCCATCCATAA
>OmyDis_4809 is within 50000 bases of: GSONMT00067692001 assembled CDS
ATGGCCCAGATACTGCCGATACGATTTCAGGAACATCTGCAGCTGCAGAACCTGGGGGTG
AACCCGGCTAACATTGGTTTCAGCTACCTGACCATGGAGTCTGACAAGTTCATCTGCATC
CGGGAGAAGGTGGGCGAGCAGAACCAGGTGGTGATCATAGACATGGCTGACCCCAATAAC
CCCAGCAGACGTCCTATCTCTGCTGACAGTGCCATCATGAACCCTGCCAGCAAGGTCATC
GCCCTCAAAGCTGCTAAGTGCCTGCAGATCTTCAACATTGAGATGAAGAGTAAGATGAAG
GCTCACACCATGACTGAGGAAGTCATGTTCTGGAAGTGGATCTCTGTCAACACCGTCGCC
TTGGTGACTGAAGCGGCTGTCTACCATTGGAGCATGGAGGGGGACTCGCAGCCCATCAAA
GTGTTTGATCGGCACGCAAGTCTGGCCGGATGCCAGATCATAAACTACAGAACAGACGAA
CAGCAGAAGTGGCTCCTCCTTATAGGGATCTCGGCACAGCAAAACCGTGTGGTGGGGGCC
ATGCAGCTGTACTCTGTGGACAGGAAGGTGTCCCAGCCCATCGAAGGCCATGCTGCAGCC
TTCGGAGAGTTTAAGGTGGAGGGCAACACCAAAGCCTCCACTCTGTTCTGCTTCGCTGTG
CGCAGCCAGGCTGGGGGCAAGCTGCACATCATAGAGGTGGGTCAGCCGGCTACAGGGAAC
CAGCCGTTTACTAAGAAGGCTGTTGATGTGTTCTTCCCACCTGAGGCTCAGACAGACTTC
CCCGTTGCCATGCAGATTGGCACCAAGCACGGTGTGATCTACCTGATCACGAAGTATGGC
TACATCCACCTGTACGACCTGGAGTCAGGAGTGTGTATCTACATGAACCGCATCAGCGCC
GAGACCATCTTCGTCACCGCCCCCCACGAACTCACCTCCGGCATCATCGGGGTTAACAAG
AAGGGACAGGTGTTGTCAGTGTGTGTGGAGGAGGAAAACATAGTGAACTATGCCACCAAC
GTGCTGCAGAACCCAGACCTGGGCCTGAGGATGGCCGTGCGTTCTAACCTGGCCGGGGCT
GAGGAGCTGTTTGCCAGGAAGTTCAACACACTGTTCGCCCAGGGCTCCTACTCCGAGGCT
GCCAAGGTGGCCGCATCCACACCCAAGGGTATCCTGCGCACAGCGGAGACCATCCGTAAG
TTCCAGAGCGTGCCAGCCCAGCCGGGCCAGGCCTCTCCTCTGCTGCAGTACTTTGGCATC
CTGCTGGACCAGGGCCAGCTCAACAAGTTTGAGTCTCTGGAGCTGTGCCGGCCCGTGCTA
CAGCAAGGACGCAAGCAGCTGCTGGAGAAGTGGCTGAAAGAGGACAAGCTGGAGTGTTGT
GAGGAGCTTGGTGACCTGGTTAAGGCAGTAGATCCTACGCTAGCCCTCAGTGTCTACCTC
AGAGCCAACGTACCCAGCAAGGTGATCCAGTGCTTTGCTGAGACCGGACAGTTCCAGAAG
ATAGTGCTCTACGCCAAAAAGGTGGGCTACTCTCCAGACTGGGTGTTTCTGTTGAGGAAT
GTGATGCGGGTCAGTCCAGAACAGGGTCTACAGTTCTCTCAGATGCTGGTGGCAGATGAG
GAGCCCCTGGCCAACATCAACCAGATAGTGGATGTGTTCATGGAGGGAAGTCTGATCCAG
CAGTGTACCTCCTTCCTATTGGACGCTCTGAAGAACAATCAGCCAGCCGAGGGACACCTA
CAGACACGCCTACTGGAGATGAACCTCATCCACGCCCCCCAGGTAGCCGACGCGATCCTT
GGCAACCAGATGTTTAGTCACTATGACCGAGCCCACATCGCCCAGCTGTGTGAGAAGGCT
GGACTGCAACAGAGGGCTCTAGAGCACTACACTGACCTGTTCGACATCAAACGGGCTGTC
GTACACACACACCTGCTCAACCCTGAGTGGCTGGTGAATTTCTTTGGCGCCCTGTCAGTA
GAGGACTCAGTAGAGTGTCTTCGGGCCATGTTATCAGCCAACATCAGACAGAACCTTCAG
CTGTGTGTCCAGGTGGCATCTAAATACCACGAGCAGCTGGGAACAAACACCCTGGTGGAG
CTCTTTGAGTCCTTCAAGAGCTACGAGGGTCTGTTCTACTTCCTGGGCTCCATAGTGAAC
TTCAGCCAGGACCCTGACGTCCATTTTAAATACATCCAGGCGGCCTGTAAGACAGGCCAG
ATCAAGGAAGTGGAGCGCATCTGTAGAGAGAGCAACTGTTACGACCCGGACAGGGTCAAG
AACTTCCTCAAGGAGGCTAAATTGACAGACCAGCTGCCGTTGATCATAGTGTGTGACCGC
TTTGACTTTGTCCATGACCTGGTGCTCTATCTCTACCGCAACACTCTGCAGAAGTACATA
GAGATTTACGTTCAGAAGGTGAACCCCAGCCGTCTGCCAGTGGTGATAGGAGGTCTGTTG
GATGTAGACTGTGCTGAAGACGTCATTAAGAACCTGATCATGGTGGTGAGAGGACAGTTC
TCCACTGATGAGCTGGTGGCAGAGGTGGAGAAGAGGAACAGATTTTGTGTGTATTCCAGA
CTGAAGCTGTTGTTGTCGTGGCTTGAGTCTCGTATCCACGAGGGCTGTGAAGAGCCGGCT
ACCCACAATGCCTTGGCTAAGATCTACATTGACAGTAACAACACCCCGGAGCGCTTCTTG
AAGGAGAACACCTTCTACGACAGTGCTGTAGTGGGGAAGTATTGTGAGAAGAGAGACCCC
CACCTCGCCTGTGTCGCCTATGAGAGGGGCCAGTGTGACCTGGACCTTATCAAGGTGTGC
AATGAGAACTCCCTGTTCAAGAGTGAGGCTCGCTACCTGGTCCGACGGAAAGACCCAGAA
CTATGGGCCAACGTTCTTGAGGAGAATAACCCTTATAGACGCCAGCTCATAGACCAGGTG
GTGCAGACCGCTCTGTCAGAGACCCAGGACCCAGAGGAGGTGTCTGTGACGGTCAAGGCC
TTCATGACAGCTGACCTGCCCAATGAGCTCATTGAACTACTGGAGAAGATTGTACTGGAC
AACTCAGTCTTCAGCGAGCACCGAAACCTCCAGAACCTGTTGATCCTGACGGCCATCAAG
GCAGACCGTACCCGTGTGATGGAGTACGTCAACCGCCTGGACAACTACGACGCCCCCGAC
ATCGCTAACATCGCCATCAGCAACGAGCTCTTCGAGGAGGCCTTCGCCATCTTCAAGAAG
TTTGACGTCAACACCTCCGCCATTCAGGTCCTGATCGAGCAAATCAGTAACCTGGACAGA
GCCTATGAGTTTGCAGAGCGTTGTAATGAGGCTGCGGTATGGAGTCAACTGGCCAGAGCC
CAGCTCCAGAGAGACCTGGTTAAAGAGGCCATCGATTCCTACATCAAAGCCGATGACCCG
TCAGCCTACATGGAGGTGGTCAGCGCTGCCAGCAAGAACAATAACTGGGAGGATCTGGTG
AAGTTCCTTCAGATGGCTCGTAAGAAGGCCAGAGAGTCGTATGTAGAGACAGAGCTCATC
TTTGCTCTGGCTAAAACTGTCAGACTGGCCGAACTAGAGGAATTTGTCAGCGGCCCTAAC
AACGCCCATATACAACAGGTAGGAGATAGGTGTTATGAAGAAGGGATGTACGATGCTGCC
AAGCTGCTGTACAATAACGTGTCCAACTTTGCCCGCCTGGCATCCACGCTGGTACACCTA
GGAGAGTACCAAGCTGCTGTGGACAGCGCCAGGAAAGCCAACAGCACACGCACCTGGAAG
GAGGTGTGTTGTGCGTGTGTGGATGGGGAAGAGTTTCGATTGGCTCAGATCTGTGGTCTA
CACATTGTTATCCACGCTGATGAACTGGAGGAGCTCATCAGCTACTACCAGGACCGGGGT
TACTATGAGGAGCTGATAGGCCTGTTGGAGGCCGCGTTGGGTTTGGAGCGCGCTCACATG
GGCATGTTCACAGAGCTGGCCATCCTCTACTCCAAATTTAAACCCCAGAAGATGAGAGAA
CACCTGGAACTCTTCTGGTCCCGCGTCAACATCCCTAAGGTGCTGCGAGCGGCGGAGCAG
TCCCATCTGTGGGCGGAGTTAGTGTTTCTGTATGATAAATACGAGGAATATGACAACGCT
GTCCTCACGATGATGTCACACCCTACCGACGCTTGGAAGGAGGTGCAGTTCAAGGACATC
ATTGCCAAGGTGGCCAATGTGGAGCTGTTCTACAAATCCCTTTCCTTTTACCTGGACAAC
AAACCTCTGCTGACGAACGACCTTCTGACCATACTGTCACCACGGTTAGACCACAGCCGC
ACGGTCAGCTACTTCACCAAGGTTAACCAGTTGAAGTTGGTAAAGCCTTACCTGAGGTCA
GTTCAGAGTCATAACAACAAGGGAGTCAACGAGGCCCTCAATAACCTGCTGACAGAGGAG
GAGGACTACCAGGGTCTGAGGGCGTCTATCGATGCATATGATAACTTTGACACCATTGGT
TTGGCCCAGAGACTGGAGAAGCATGAGCTGATTGAGTTCAGACGCATCGCAGCATACCTC
TACAAAGGCAACAACCGCTGGAGACAGAGCGTGGAACTCTGCAAGAAGGACAAATTATAC
AAGGATGGAATGCTGTACGCTGCTGAGTCTAAGGATGCTGAGTTGGCTGAGACCCTGTTG
CAGTGGTTCCTGGAGGAGGGCAGGAAGGAGTGTTTCGCTGCCTGTCTGTTTGCCTCCTAT
GACCTGTTGCACCCTGACGTGGTGCTGGAGCTGGCCTGGAGACACAACATAATGGACTTT
GCCATGCCATACTTCATCCAAGTCATGAGGGAGTACCTCACCAAGGTGGATAAACTGGAG
GAGTCAGAAAGCCAAAGGAAGACTGAGGAAGAAGTCACAGAACCCACCCCCATAGTTTTC
GGTCAGCAGCTGATGTTGACGGCAGGCTCGGCTCCAGTGGCACCCCAGCCTGGATACCCA
GGAGGCTACGGATACGCTGCCCCAGGCTACTCCCCCCAGCCCCCTACAACTACAACATGT
AGACCACCTCTACTCCCCCCAGCCCCCCTACAACTACAACATGGTTTATGGGTAAATCTG
GCCTCGTGCATCCGGACAGACGGCCATGTCCACTGTTGTCCATTGGACCCTGAGCTGTGC
CGCGACATTGTAAAAACGTTGAATTGGGGTTTTGTAGGAAAACTAAATCTAAACTGTGTA
CAAGCACTACCGTATCTGCACAAGTCACGGTCTCTGAAGGATAATAAAGTTTACACACAC
ATTATCTGTCTGTGA
>OmyDis_4809 is within 50000 bases of: GSONMT00067693001 assembled CDS
ATGGAAGGAAACAGGAAATTAATCAGTCCCTTTCACCGACCACGGTGCCTGGCGGCGGCG
GCACCTGGAGGGAAAGCCAAATTAACTCACCCAGGGAAGGCGATTCTAGCAGGTGGTATA
GCAGGGGGTATAGAGATCTGTATCACCTTCCCTACTGAGTATGTGAAGACTCAGCTACAG
CTGGACGAGAAGGCCAACCCTCCAAAATACAGGGGCATCGGTGACTGTGTAAAGCAGACG
GTACAGGGTCACGGGGTGAGAGGACTGTACAGAGGACTCAGCTCACTGCTCTACGGATCC
ATACCCAAATCAGCTGTCAGGTTTGGCGTGTTTGAGTATCTCAGTAACCATGCCCGTGAT
GAGGCAGGGAAGTTGAACAGCACCAGGGGTCTGTTATGTGGGCTTGGTGCTGGAGTCATG
GAGGCTGTAGTCATAGTCTGTCCCATGGAGACTGTCAAGGTTAAATTCATCCACGACCAG
TCTTCAGCCAACCCCAAATACAGAGGCTTCTACCATGGAGTCAGGGAGATCATCAGAACC
CAAGGTATTAAGGGGACGTACCAGGGTCTGACGGCCACCGTCCTGAAGCAGGGCTCCAAC
CAGGCCATCCGCTTCTATGTCATGACCTCCCTCAGGAACTGGTACAAAGGGGATAACCCC
AATAAGGCTATTAACCCTGTGGTGACGGGAACGTTTGGAGCCGTCGCAGGAGCAGCCAGC
GTGTTTGGGAACACCCCCCTAGATGTCATCAAGACCAGGATGCAGGGTTTGGAGTCTCAT
AAGTATAAGAGTACGCTGGACTGTGCCTTGAAGATCATGAGACACGAGGGTGTACGAGCG
TTCTATAAGGGGACGGTTCCTCGGCTGGGTCGTGTGTGCCTGGATGTGGCCATCGTCTTC
ATCATCTATGAGGAGGTGGTCAAGGTTCTCAACACGGTCTGGAAGACAGAGTGA
>OmyDis_5180 is within 50000 bases of: GSONMT00031485001 assembled CDS
ATGTTGTTCCTCCTTCCTGTCAGGGTCATCAGGAACCTTTTCCTGTCCTGTAACGGTCTG
AACCAGGTGACTGAGCTCATCTACCTGGACCAGACCCGGGCCTGGGCCCTCAAGGTGTTT
GAGACGTTAATACTTGGAGTTGGAGTGGAGCACCAGGACCCGGACCCGGAGCATGCCGAG
GCCCAGGAGAGAGAGGCCACGCTCGGCCTGGCTGAGGAGCTGGGGTCCCGTGGGGCCGGA
AGTACCGCAGGTCCCATAGGAGAGGGGGGCCCACAGAGCCTGTCTAAGTTCTACGAGTGT
CTAAAAGAGGCGCGCCCAAGGAGCCGGATTGGTCAAGGGGCAGGAAGGGGGAGGGGCCGG
GGAGAGACCCACCTGAACACCATCAACCTCTTCCTGTGTGTGGCGTTCCTCTGCGTCAGC
AAGGAGGCCGACTCGGACCGTGACTCGGTCAACGACTCGGAGGATACGTCAGGGTACGAC
AGTACGGCTTCAGAGCCTCTGGGAGGGAGACTCCCCTGCCTGTCACCTGACAGCGTGGCC
CTGCCCTCCAAGGAACAGGTGCGGCGTGCTGCTGACGTGTGGTCGGTGTGTCGCTGGATC
TACCTGGCGAGTCCCGTGTTCCAGAGACAGTTCTACCGGCTGGGGGGACTAGATGTCTGT
TCCCGCCTCATGACCATGCTCATCCAAAAACTCACCTCTCACACCACGGATGGCAAGGCC
AAGAAGAAGAGCGATGGGAAGGACAAGACTCACTCTGACTCCACGGATGGCAAGGCCAAG
AAGAAGAGCGATGGGAAGGACAAGACTCACTCTGACTCCTCCTCTGCTACTGCTCCGTCA
CCAACCTCTATACCAACCCCAGTTCAGACAGGTTTGATTGGTTGGTTTTTATTTCACAAT
ATAAAAAAAATACACAATAGGAGGGAATATATTATATATATATATATATATATTGAACTG
CCACCAAGTCAGGACGTTTCCGTTGAGTTGTGCACTACATTACATCAGCCTTTCTTAAAG
TGGTTAACGGGGGGGGGGGGGTCGCGGCCGTGGTTAACGGGGGGGGGGCGTCGCGGC
>OmyDis_5180 is within 50000 bases of: GSONMT00014608001 assembled CDS
ATGTGTGTGTGTGTGTGTGTGTGTACAGGAGGGAATGAGGTGGGAGCCTCCCTGCCTGGC
CCAGGGGATGGGACAGAAGAAGACCTAGTGACGGTGTCCTACATGGCAGAAGAATTGGAC
CTGGAGACAGTGGGGGACATCATCGCCATCATCGAGGACAAGGGTGATGAGAATACTGAG
GCTTTGGATGCGGCTGCAGTGGAGGCTGCTCTGTCCCTGTGTGAGGAGACAGGCCATGCC
CTGTCTGGCCATTGGGAGCCAGGGCCCTTCAAGTCCCCTGAGTGTGACCCTTCTGGGGCC
TCACACCTCTCCTCCCTCGCTGGCAGTCTGGAGATGAAGAGGGAGGTCATGCAGTTAAGG
GGTGGGACCTCTGCATGTGACAGCCAGGACAACTGTCCATCAGGGTACCCACACCCCCTG
GGCATCAGCGGCCTTCCTCCCTCCTCCTCGTCCTCCTCCTGCTCTTCTATGATGCTGGAG
CACAGCCAGGCTATTGGGGCTCGTCTGCATCCTGGGGCCATGGGCGGGGCCGATGGGGAG
GGAAGCCCAGTCTCTCCCCACGCCACCATCAGGTGTGAGAGTGAAGAGTGGACGCAGCAA
GGAGCTGACACCCCATATGCAGGTCACTCATAG
>OmyDis_5180 is within 50000 bases of: GSONMT00014609001 assembled CDS
ATGGACCTGTCCACCATTAAGAAGAGCATTGAGACCGGTCTGATCCGCACCACGGCAGAG
TTCCAGCGGGACATCATGCTGATGTTCCAGAACGCGGTGATGTACAACAGCTGTGACCAC
GACGTGTTCCACATGGCCCTGGAGATGCAGAGGGACGTTCTGGAGCAGATCCAGCAGTTC
CTGGCCACACAGCTCATCATGCAGACCTCCGAGTCTGGCGTCAGCGCCAAGAGCCTGAGG
GGTCGGGAGAGCACCCGCAAGCAGGACCCCTCGGACAAGGATGGGGGCACCAGGGGGCGC
CGTTGTGCCATAGAAGCCGACCTGAAGATGAAGAAATAA
>OmyDis_5180 is within 50000 bases of: GSONMT00014610001 assembled CDS
ATGGAGAGGAGGCACGCAGAGGAGCCACAGACCTACACAGAGGATCAGCGTCAGGGTGTT
TTCAGGATAAAGAAATGCAAGGACTTCTATGAGATCCTGGGCGTTCCTAAAGACGCTAGT
GATGAAGATCTGAAGAAGGCATACAGGAAGCTGGCACTGAAGTTCCACCCTGATAAGAAT
TGTGCCCCGGGAGCAACAGATGCATTTAAAGCCATAGGCAATGCGTATGCGGTGCTCAGC
AACGCTGAGAAGCGTCATCAGTATGACCAGTATGGAGAACAGGCTCCGTCTGAGAGCACC
GCCCACGCTCGCCACGGACACTACCGCAACTTCAACAGCGACTTTGAGGCCGACATCTCC
CCTGAGGAACTCTTCAACATCTTCTTTGGAGGAAGGTTTCCCACAGGCAACATCCATGTG
TACAGCAACCGAGGAGCCACCTACTCTGACTTCTATCAGCCTCGTCGGCGACGAGCATAT
GAGAGGCGCGAGGAGGAGGTGGTGGAGAACCGCAGTCAGCAGAACACCTTCACAGCCTTC
CTGCAGCTTCTTCCTGTTCTGGTGCTGATCCTCATATCTGTTGTGACCCAACTGATGGCC
ACCAACCCTCCTTACGGTCTCTTTTACAAACCGGCCATGGGCCTGGTGGTATCCCGGGAG
ACCCAGAACATGGGTGTTCCCTACTACGTGGACAAGGGCTTCCAGAAGGAGTACCGTGGG
GAGTCCCTGGAGGAGCTGGAGAAGACCATAGAGAGTGACTACATCGAACACCTGCAGAGC
AGCTGCTGGAAGGAGAAACAACAGAAGTCGGACTTGGCGAACCTTGCACAACTGTACCGT
GATGACAGACTGAAGGCGAAGGCTGAGTCTCTGAAGCTGGACAACTGTGACAAGCTGTAC
CGCTTTGTGGGCCGACAGAGAGGAGAAGGAGGGGCTTAG
>OmyDis_5180 is within 50000 bases of: GSONMT00066756001 assembled CDS
ATGGAAGTTTGTAAAGGTCGTTTACTTGGTATCTCAGTCGCTGTTGCTCATGGATTTTTC
TCGGGATCGTTGAACATTTTACTAAAATTTCTCATCACGACTTATAACTTCAACTACCTC
ACTCTCATCCAGTGCCTCACCAGCACGCTGGCAGCGATTACACTGGAGATACTGAGGAGA
CTGGGCAAAGTAGACATACCTCCGTTCAGTCTTCAACTAGCCAAAGTCTTCGGAGGTGTT
TGTATTCTGTCCACATTACAGTCCACTCTAACACTATGGTCTCTCAGAGGACTGAGTCTA
CCCATGTATGTCGTTTTTAAACGGTGTCTACCGTTGGTCACCCTAGGCATCGGCGTTTGC
GTTCTGAAGAACGGTATTCCGTCAGTGGGGGTCATAACGGCGGTGCTCATCACTACTGGA
GGAGCAGCTTTAGCTGGATCTGGTGACGTGACGGGTGACACGTTTGGCTACGTGACGGGC
GTCCTGGCTGTGATCATCCACGCCTCCTACCTGGTCTTGATCCAGAAGACCAGCACAGAC
AGTGAATATGGCCCCCTCACGGCCCAGTACTCCATCGCCATCATGGCCTCCCCAGTTCTC
TTAATCTGCTCCATTGTCAGCATGGACTCCATCAACATGTGGAGCTACACTGGCTGGAGT
AACCCCTTCATCTCAGGCATCTTCTCCCTCTGCATAGTCATCGGCTGTGCCATGAACTTC
ACCACGCTGCAATGCACCTACATCAACTCGGCCGTCACCACCAGCTTTGTGGGAGTGGTG
AAGAGCATCGCCACCATCACAGTGGGCATGGTGGCCTTCAGCGACGTGGAGCCCACCAGC
CTGTTTGTTGCCGGTGTTGTGGTCAACACTGTGGGCTCCATCACCTACTGCATCGTCAAG
TACTTTGAGACCAGGAGGAAGACCCTCTACCAGGACCTGGAGGAGCAAAGCAAGGACGAG
AGTCTGCCTGGACAAACTTACATTGAGAAGAAGCCTCCCAACGGAGACCTGGAGCCCTTG
CCCAATGGTCACGGATGCCTCAGTGACATCCCACTTCCAGACACCAGCAACAGCATGGAG
TCTGTAGAACTCCAGAGAGGGGCCTTTCATAACGAGAATCGGGCCAACCAGGCCAACCAG
TCTGTGAGTGACAGTTACCTAAGGGCGTGTAGGTCCATCCGTAACCTGCAGTTCTTGAAC
AAAGACACATTAATAGATAATATGGAGGTGCAGAGCCCTTAA
>OmyDis_5180 is within 50000 bases of: GSONMT00066757001 assembled CDS
ATGATCAAATATCTCTTGATTATTTATCTATGGACGCCAGTTGTCTCACATGGGTCCAGT
GTAGGATGTCCTGAAGGAGTTCATTTTAACTCTGTGAACCTGAGGAACATTGCAAAGTGG
CATCCTGGGAAAGACACACCAAATGACACACATTACACAGTGGAGTATGCAATTTATGGT
GACAGAATGGATAGTGGGGCGACACAGGTGCGCTGGAGGGTGAAGAACCAGTGCAGAGAC
ATCCCTCAGACCCAGTGTGATCTATCCAATGAGACCACTGACCTGGATGAAGGCTACTTT
GCCAGAGTCAAGGCTGTGGGCACAAACCTATCCTCCAAATGGGCATTCACGGAAAAGAGG
TTTGACCCCAAAGCTGACACAACCTTTGGACCTCCACTTGTAAAACTTGTGCTGAAGGAG
AATAGTGTTACTGTCAAGCTGAAGGGTCCAATGAGATGGAAGACTGGAAACATGACAAAA
GAGTACTCCTTGTTGAAAATATACCCTCAGATGACATACAACCTCTCTGTGTACGACAAC
AGAAGCAACAAAACGCATCACTTCACTGTGGAAAACAGATCCTTTGAATATGGGTTGCTT
GCCTATGAAACCCAGTATTGTTTCTCTGCTAATTCCCAGGTCCTGTCACTTCCTATACCT
TGGCATGCCTCTGAATGGCAGTGCCTAACAACCCCAAAGGATCCCTTCTACGATCAGCTG
CTACTGATGCTGATGGGAGCCATTGTACCATCAGTTATCTGCCTTTTCATGCTGATCCTG
GCCGGATGCCTTTTCTACTACTTTGTCTGTGGTAATAAACAGAAAAGTCCCCCTTTCCTG
GAAATATTGGACGTTCAGAACCCACCGCAGACTTTCTGTCCTGAGCATACTGTGACAGTG
AATGTGGTACTGGTCAACATTGCCAAGCCCATGGAGTTGATAGCCATAAAGCCTAACAAC
ATCCCTGCCCTGATCCACCAAACAGAGTGGGAGCTCGAACTACCCTACACTTCCCAGCAA
GCCCCTGGCATAGAACCTCCAAAGGAGGGATCATGCGAAGATGAATTCGATGAGGCCCAA
CCAGAGCATCTAGACTACGGCTTCGTTGGAGCGGCCCCAGCGATGCCGGAAGTAAGAGAA
AGTGAGGCATCTGACATTGAGAAAACCCGGCCCCTGCGTCTCAGCCAGGTCAACCCGTAC
ATAGCACAGAGATGTGCACCAGGTTCACAGGAGCCTGTAGAGAATGTTTTGACTGGGATG
TGTTTAGACATGGACCCCAAGACAGGGCTCTTTAGAATGCCACTGCTGTCTGATATAAAG
CTGGGGGTGGAGAGCACAAGTTACAAAGAGCCTGATCAAATGGGTCCCTACGCACCACAG
CACGTCTCTGTCAGAGAGACCACTGAGGGGGACCTGTGGGGAGACAAAGCTGAAGAGCCC
CAAAGTTACCCCTCAGACTACGGCTTCGTGGGAGCAGCCCCAAAGCAGCAGATGGTGCCA
ACAAAGTACCAGACGCGGTCTAACAGGAGGGATAATCAGCCCCTGCTGCTAGCCCAGGTC
AACCTGTACAGAAGCCAGAGGCAAGCTCTGTTTCCACAGGAGTCTGAGGAAGAGGATGGA
TTAGGTGGTGGTAACTGTGTTGACTGGAGCCCTACAACAGGGATCCTCCAGATGCCTTTG
CTCTCCAAGCCTATTCCAGAAGTGGAGGGAGCAAGGAAGGACAGGGAGTCAGAGCAGTTG
GAGATCTTACCCAGTGTGTTAGTGAGACAATCCTCAGAGGAGAGTGAGGAAATGGACCAA
AATACCAGCAACAGTGTGTGA
>OmyDis_5288 is within 50000 bases of: GSONMT00047847001 assembled CDS
ATGGTTACCAACGTGACATCCCTGCTGAAGACTGTGAAGGCTGTGGAGGATGAGGCTACT
CGCGGGACGAGGGCACTGGAGGCCACCATTGAGTGCATCAAACAGGAGTTGACAGTGTTC
CAGTCCAAGGACGTCCCCGAAAAGTCGACCACGCCGGAAGAGTTCATCCGCATGACAAAG
GGCATCACCACGGCAACGGCCAAGGCTGTGGCAGCAGGAAACTCTGCCCAGCAGGAGCAC
GTCATCGCCACGGCCAACCTGAGCCGCAAAGCCATCTCTGATATGCTGACCACCTGCAAG
CAAGCGGCCTGTCATCCAGAGGTGAGTGAGGAGGTGAGGAATAAGGCCCTGCTCTACGGG
TCAGAGTGCACCACTGGATACATCCACCTGCTGGAGCAAGTACTGCTGGTGCTCCAGAAG
CCCACAGCGGACCAGAGGCAGCAGCTGGCGGTACACTCCAAGTGCGTGGCGGGGTGTGTG
ACAGAGCTCATCCAGACGGCTGAGGCCATGAAGGGGTCAGAATGGGTGGACCCTGAGGAC
CCCACTGTCATCGCTGAGACTGAGCTGCTGGGAGCGGCAGCCTCCATCGAAGCCGCAGCC
AAGAAACTGGAGCAGCTGAAACCCAGAGCCAAGCCCAAGCAAGCAGATGAGACTCTGGAC
TTTGAGGAGCAGATCCTGGAGGCAGCTAAATCCATTGCTGCAGCCACCAGTGCCCTGGTG
AAGTCTGCTTCTGTAGCCCAGAGAGAGTTGGTGGCACAGGGCAAGGTAGGATCCATTCTT
GCCAATGCTGTGGATGATGGCCAGTGGTCTCAGGGTCTCGTATCTGCTGCTCGGATGGTG
GCGGCAGCTACTAGTAACCTGTGTGAGGCGGCCAATGCCTCTGTGCAGGGCCACTCCAGT
GAGGAGAAGCTCATCTCTTCAGCCAAGCAGGTGGCAGCCTCAACAGCTCAGCTCCTAGTG
GCCTGTAAGGTCAAAGCTCAACCGGACTCCGAGGCCATGAGGAGACTGCAGGTATAA
>OmyDis_5288 is within 50000 bases of: GSONMT00026885001 assembled CDS
ATGGTGAAGGTGGTGAACACTGTGAGCGATGCTCTCAGCTCCATGCAGAAGGAGACAGGG
GGACTGAAGGCTCGGGTCAAGGCTGACCTACAGAGAGCACCGGTCAGAGGGGCTCGTCTC
AAAGGCTGTGCCAATGGCTCTCGTCCTCGTGACTGTGGTGATCTGTATGCTAATGGTCAG
AGGGAGGATGGCATCTACTCTGTGTTTCCCACTCACTACCCCTACGGCTTCCAGGTCTAC
TGTGACATGACCACGGACGGAGGGGGCTGGACTGTGAGTCATACTGTACACACACACACA
CGCACATGCACACGCACGCACGCACGCACGCACACACACATGCACAGACACACGCACAGA
CAGGCACAAATACACAGACAAGCAAGCTTGTAA
>OmyDis_5288 is within 50000 bases of: GSONMT00012407001 assembled CDS
ATGAGAAAGTGTCATGATGGTGTACATTTCCCCCACGAATGTCGACTGGTGTTGCTTTAC
GTTTTTGAGAACGCCTTACTGCTTTTCAGGACCAGTGGGGCTGGCATGGCTCGCAACAGC
GCCTTTGGAGCCTTTGGGGGTGCAGAGAAGATGAAGGATCCCCGGCCCTTACACGATAAG
GCCTATGTTCAGCAGTGCATCAGACAGTTGTGTGAGTTTCTGTCAGAGAAGGGCTTTCCG
GGTTCAATGTCAGTCAAGTCTCTCCAGTCGCCCTCCACCAAGGAGTTCCTAAAGATCTTT
GAGTTCATCTACTGCCTCCTGGACCCCACCTTCCAGATGCCCACCTCCAAAGTGGAGGAA
GAGGTCCCCAGGATTCTCAAAGACTTGGGGTATCCATTTGTTCTCTCCAAAAGTTCCATG
TACTCTGTGGGGGCACCACATACATGGCCACAGGTCTTGGGGGCTGTTGTCTGGCTCATC
GATACTGTGAAGGTCTTTTGCTGTATGAGTGATCAGGACCTGCTCTTTGCTGATTTCTCT
GACGGAAGCACGGAGATTGAGGACGGGGTTGAGTTCAACAAGCTCTTTCTGGACTACACC
GCTGAAACCTACAACAAGTTCATGCAAGGAGCGGATACGTTTGATGAAGAGGATGCAGAT
TATCTTGCTAAACTAAAGAGACTTTACAACGTTGACGAAGGGCTTCTCGCATCCATGGAG
GAGAAGTACAGGATTCTGAGTGGTGAGGTTGAGCGACTGGAGAAGGAAAGTCAAACGGAC
CGATTGATGGTCAAAAGAACGGAGAAAGTCAAACTTCAGACAGACCTGCAGAAGCTGCAG
AGTTATCGCAGTAACCTGGAGTCTTTCAAAGCCAACCTGGAGAACAAAGCCTCTGGATTG
GCCGAGGAGCTGGAAGCATCGGGACTGCAAGTGGAGACCCTAAAACAGGAGGAGTCCCGG
CTCCAACACATCTTGTCCACCCAGAAGTTCACTCCCGCAGACATTGAGAGGATCAACTGG
GAGAAGAGGGAGCTGCAGCAGACCATCAACAGCCTGAGCAAGAGCCTGGAGCAGGCCGAG
CAGCACATGTGGAACGAGGAGATCGCTCTGGCCAAGGCCAAGGAGACGGCCGAAGTGAAG
CTGGCCGAGTACCACAAGCTTGCCCGCAAACTGAAGCTCATCCCTGTGTCTGCCGAGAAC
GCATGCGGCCACGACTTTGAGATCAGGACCTCCACAGAATACGGACCGTCCACCATGGTT
CAATGCAGAACACAAATTCAACAACTACTGAGGAAACTGATCACTGATGTGGACGAGGAG
TGTAGTCGACTGACAGACATGAAACTAAGCCTGGAGGAGTCCATAGAACAGGTGAATTCC
AATATTTCAGATAAAGCGAATGACTTGAAACAACTGAGAGAGCAAATCCGTAGGCTCGAC
GAGCAGCTCGAACAAGACATGCAGGACATTGCCCATGAGGAGCAGAAGTGGTCTGCTGAG
ATGGAGTCTGTGGAGACCCACCGCAAGCTGCTGGAGAAGAAGGTGACCCTGGGCTATGAT
GAGTCTGTGGAGCAGCTGAAAGCTGCACAGCAACAGTACCATCTTGTCCTGCAAGAAACC
AATGAGGAGCGGCGGACTGTGGTTAACAACCTTGCCAGTGTGTTAACCACGGCTGCCAAC
CACCTGTCCATTGTAGAGAAATTCTTAGAGGATCAACACAAGCGAGTAGACAGGGTGTAC
GCGGAAGCTTTCCGGGAGGACGAGGTGGACATTCAGAAGATGAAGGACATTATGGAGAGC
TTCATCGCTAAAGTAAATAGCATGTAG
>OmyDis_5288 is within 50000 bases of: GSONMT00012408001 assembled CDS
ATGAAATGTCTGTCTGAGGTGGTTTCTGTGGATCCTAGCATTCTTTCCAGGTTGGACATG
CAGCGCGGAGTGCATGGCCGTCTGATGGACAACTCCACCAGCGTGCGCGAGGCGGCCGTG
GAGCTTCTGGGCCGCTTCGTGCTGAGCCGACCCCAGCTCACTGAGCAGTACTACGACATG
CTTATCGAGAGGATTCTGGACACGGGCATCAGCGTGAGGAAGAGGGTGATTAAGATCCTG
AGAGACATCTGTCTGGAGCAGCCCACCTTCAACAAGATTACAGAGATGTGTGTGAGGATG
ATCCGTCGGGTCAACGACGAGGAGGGCATTAAGAAACTAGTAAACGAAACATTCCAGAAG
CTGTGGTTCACCCCGACCCCGGCCCACGACAAAGACACTATGACCAGGAAGATTCTCAAC
ATAACTGACGTGGTCACGGCTTGCAAAGACACGGGCTACGATTGGTTCGAGCAACTCCTT
CAAAATGTAAGTCTTTTAAAAAAAAAAGTGCTGTCGTATTCACCAGAATGCATCTCTTCG
AGTGCCGTTGGGGCCACAAACCTCCTTGTCTTTCTGCTCACTTCTCTCCTCTGTCAGCTG
TTGAAAGTGGAGGAAGACGCTGCCTACAAACCGGCCCAGAAGGCTTGTGTGCAGCTCGTG
GACAATCTTGTGGAGCACATCCTCAAATACGAGGAGTCTCTTACAGAAAGTAAAGGGGTG
AACTCCACGCGCCTGGTGTCCTGCATCACCACTCTCTTCCTGTTCAGCAAGATCCGGGCT
CAGCTCATCGTCAAACACGCCATGACCATGCAACCCTACCTGACCACCAAGTGCAATAAC
GCCAGCGACTTCATGGTGATCTGTAACGTGGCCAAGATCCTGGAGCTGGTGATCCCTCTG
CTGGAGCACCCCTCTGAGACCTTCCTCACCACCATAGAGGAAGACCTCATGAAACTCATC
ATCAAATACGGCATGACGGTTGTCCAACACTGTGTCAGCTGCCTCGGTGCCGTGGTCAAC
AAGGTGACCCACAACTATAAGTTTGTGTGGTCTTGCTTTAACAGATACTATGGTGCTCTG
ACCAAGTTGAAGACGCAGCACCAGGAAGATCCCAACAGTACAGCTCTGGCTGCCAACAAG
CCGGCCCTCCTGCGCTCCCTCTTCACCGTGGGAGCCTTGTGTCGACACTTTGAGTTCGAC
ATGGAGGAGTTCAAGGGCATCACCAAGGTGGTAATCAAAGAGAAGGTGCTGGAGCTGCTT
CTCTACTTTACCAAACATGAGGACGAGGAGGTGAAGACCAAGGCTATCATCGGCTTAGGC
TTCCTGGTGATTATGCACCCTAGCCAGATGTTTTCCCCGGAGGTGAAGACCCTGTACAAC
GGAATCCTGGCCGACAGGAGCACCTCGGTCAACTTGAAGATCCAGGTGTTGAAGAACCTG
CAGACCTATCTGCAGGAGGAGGACTCGCGCATGCAGGAGGCTGACCAGCAGTGGAAGAAG
CTGTCCAAGCAGGAGGACCTGAAGGAGATGGGGGATATCTCATCGGGCATGAGCAGTTCC
ATCATGCAGCTGTACCTCAAGCAGGTGCTGGAAGCCTTCTTCCACACCCAGTCCAGCGTG
CGCCACTTTGCCCTCAACGTCATCGCACTCACCCTCAACCAGGGCCTCATCCACCCCGTG
CAGTGTGTACCGTATCTCATCGCCATGGGAACGGACCCCGAGCCCAGTATGAGAAACAAA
GCGGACCAGCAGTTGGTGGAGATCGACAAGAAGTACACCGGATTCATTCACATGAAGGCA
GTGGCTGGGATGAAGATGTCCTACCAGGTGCAGCAGGCCATCATGGCGTCCCGCAAGAGC
ATCATCCGAGGCTTCCGGCATGACGAGACCACCTCGGCCCTCTGCGCCCACCTCTTCTCC
ATGGTCCGAGGGAACCGGCAGCACCGGCGAGCCTTCCTCATCTCCCTGCTCAACCTGTTT
GACGACAGCTCCAAGACTGAAGTGAACATGCTGCTGTTCATAGCCGACAACCTGGCCTGT
TTCCCCTACCAGAGCCAGGAGGAGCCCCTCTTCATTATGCACCACATAGACATCACACTG
TCTGTGTCCGGCAGCAACCTGCTGCAGACCTTCAAAGAGTCTCTGTTGAAGGAGCCGCGG
CGCCGCGAGCCCAAAGTTAGAAAGGAGCGCCAGTCAAAGAACGGCTCTGGCGGGGAGGAG
GACGAGGACAAGGAGATCTGTGACTCCCCCAGGAGCGATGAAAACTCAAACCCCGATGAT
GACGATGAGGTGGTGCGGCGGCCTAAGAAGTCCAAGAGGCCGGTGGCTGTGGAGGAACCC
AGCTCGGAGTCGGATTTAGACCTGGAAGACCTGGACGTGGAAGATGTGGACCGGGTGATG
CGGCGACTGCCTGAGAACGCCACGTCGCTCCTGGACTTTGCCAACGCCTCGCAGGGCATC
CTGCTGCTCCTCGTGCTCAAACAGCACCTCAAGAACCTTTACAGCTTCTCAGACAGCAAA
ATCCAGAAGTACTCGCCGACTGAGTCAGCCAAAGTGTACGACAAGGCGGTGAACAGAAAG
ACAAACGTCCACTTCAAGCCCCGACAGACCATCGACTTCCTGTCCAACAACTGGGCCAAC
GTGGTGTTCACTCACGATATCAAGACGAGGATAGTCAAGCAGTACCTGGATTTCAAAACC
CTGATGGAACACTTGGACCCAGACGAGGAGGACGAGGAGGGCGAGGCGGCACAGGCCAGC
GCCAACATCCGGAACAAAGCCATAAGCGCACTGCTTGGAGGGGCCGGCCACGGGCATCTT
GCACCAGTAGAGTATGATGAGGATGACGAGAGTGAAGAAGATGAGAGAAACCCTGGGTCC
TCTCGGCGGGCGAGACGTTCGGGGGACCCCGGGAACCTCAACGAGAGCTTGGACTCTATG
GACGTCATCGCCATCCATTGCCCCAAGCACAAGGACCGTCCGCAGCTCGCCCGGGTCATC
CAGAAGATCAGCACAGGCTACAGCGTGCACTGGATGTCCGGCTCCTACTCTGGCCCCTGG
GCTGACGCCAAGAAACGGGACGGACGCAAAACGGTGCCTTGGGTGGACACTATTAAGGAG
TCTGACATCATTTACAAAAAAATCGCCTTGACCAGTAACCACAAACTGAGTAACAAAATG
GCGCAGACTTTACGGTCACTGTACGCTGCCAAGGAGGGGACTTCCAGTTAA
>OmyDis_5288 is within 50000 bases of: GSONMT00012409001 assembled CDS
ATGTATATCCAAATGGTTACAGCCCTGGTGCTACAGCTCATTCAGTGCGTGGTACACCTC
CCAAACGACCGCGACGGCATGGAGGACGAGTACGACAGCAAGGTAGATCAGGACTTGCTG
ATCACCAACAACTACGAGACGGCCATGAGGACAGCCCAGAACTTCCTCTCGGTGTTCCTC
AAAAAATGTGGCAGTAAGCAGGGGAGCGAGGAGGACTACAGGCCTCTGTTTGAGAACTTT
GTCCAGGACCTGCTCTCCACGGTCAACAAGCCAGAGTGGCCTGCTGCCGAGCTACTGTTG
AGCCTGTTAGGCAGACTGCTGGTGCACCAGTTCAGTAACAAGCAGACGGAGATGACCCTG
AGGGTTGCCTCCCTGGACTATCTAGGCACGGTGGCCGCTCGCCTGCGCAAAGATGCCGTC
ACCAGCAAGATGGACCAGCGATCCATTGACCGCATCCTGAAAGAGACCCAAGGTGACGAC
GAGACCCAGCAACTGCAGAAAGCCCTTCTGGACTACATGGAGGAGAACACAGAGACCGAC
CCTTCACTATTGTTTGCCAGGAAGTTCTACATAGCGCAGTGGTTCCGCGACACCACCATA
GAGACCGAGAAGACCATGAAGAGCCAGAAACGGGACCGGGAAGAGGACTCGTCGGACGGC
CCTGGCCACCACGCCAAGGACATCGAGACCATTGGGGAGGTCATGCAGCGGGCCGAGGCA
CGCAAGAAGTTCCTCCGCAAGATCATAAAGACGGTCCCCTCCCATTTCACCACCCTGAGA
ATGAACTCTGACACGGTGGACTACGACGACTCCTGTCTCATCGTCCGCTACTTAGCCTCC
ATGAGGCCGTTCGCCCAGAGCTTTGATATTTACTTAACCCAGGCAAGAAACCCACAAGCA
TGTTATTTTTATTCATCTGCTTTGTTGCTTTCTGTTCATTTATGTACTTTATTTTGTGTT
TTTTACTGTATAGTGTTGTGGTTTTAA
>OmyDis_5288 is within 50000 bases of: GSONMT00012410001 assembled CDS
ATGACCCTGTCTATAGGGTGGACCCTCACGGAGCTTTATAACCACACACACACACACACA
CACACACACACACACACACACTACGTTCTNNNNCTCTCATCTCCTCAATGGGTATCACCC
CTTTCTTTGTGGAGACTGCAGCTGTGTGCCATCAAGCTGGTGACGGCGGTGTTCTCCCGC
TATGAGAAGCACAGGCAGCTGATTCTGGAAGAGATCTTCACATCTCTGGCCAGACTACCC
ACCAGCAAACGCAGTCTCCGCAACTTCAGGTAA
>OmyDis_5288 is within 50000 bases of: GSONMT00012411001 assembled CDS
ATGTGCCGGATACAACCTTACCAACAAAGGAGATGTGAGTACTGGTCTGGCGGCTGTGAC
GCTGAGCAACCTGTGTACCGCCACACTGCCCCGCCCCCCCCCCCCACCTTCAGCATGAAT
GGGGATATGCCTCATGTTCCCATCACCACTCTTGCTGGGATTGCTAGCCTTACAGACTTG
TTGAATCAGCTACCCCTGCCCTCTCCTCTCCCAGCCACCACCACCAAAAGCCTGCTCTAC
AATGGGAGGATCGCAGAGGAGGTCAACTGCCTGCTGGCCTGCCGGGACGAGAACCTGGTC
TCTCAGCTGGCCCACGGTCTTAACCAGGTTTCCACAGAGCACATAGAGCTGAAGGACAAC
CTGGGCAGTGATGAGCCAGAGGGCGACGTGCCGGCGCTGCTCCAGACGGTGCTGTCCAGG
AACCCCGGCATCTTCAGGGAGAAAAATGTCATGCAGCAGCCGATGGTGCAACAGTACAAA
CCAATACAGAATTCCATGCATGGCAGCCCAGCCCAGTCAGCAAACTTTCAGCAGGCTTCA
ATGTCTCCTAATCCATCCAGCCGGGGATTTGTCTCCCCACAGTCGAGCTCAGGGAGTCGG
TTCATCCCCCAGCAGAACAGCCCTGTGCCCAGCCCATACACTCCCCAGAGCCCAGCTGGG
TTCATGCAGTACCCTCACCCCCCCAGCTACAATCAGCACCAACAGATACAGCAAGCCAGC
CCCATGGTCCCTGGAGGCATGAGGAACATCCATGAGAGCAAGGGACCGATGACCAACGCT
GCCCACCACCACCCAGACAGACAGGAGGACTACATGAGTATAGTTCACAGACTGGGGAAC
GAGGAGAGTGACCCCTCCATGAGAAACGCCTCGTTCCCTCTGAGGTCGCCTCAGCCTGGG
TGCTCACCCGTGGGAAACGAAGGAACACCCAAAGCTGGCTCAAGGCCGCCGCTCATCCTT
CAGTCTCCTCCTCCGTATATGTCCCCCCGGGAAGGCCCTCCGGACCTGCTACTGGAGTCT
CCCGACCAGAGGAAGAAGCAGAAGAAGAAGCTGGTGGGCAAAGAGGACAAGGATGCGTAC
GACATCGTCACCTCGCCCTCCAAGGACACCACCAAGCTGACGCTGTCGCTGTCACGGGTG
AAGTCGGAGGAGGTGGAGGACCCCTCTGGTGAGCTGCTGCCAGTCATGATGGATCAGAAC
TCTGACCTAGAGGGCGAGCTTGGGTGCCAGCAGGTCCCTGTGCTGCAGAACGTGGGGGTT
ATTAAAGGGCAGGAGGGCCCTCTCTCGTCGCCTTTTGATGAGGCCGAGCTGGACGCCCTG
GCGGAGATTGAGAGGATAGAGCGTGAGTCAGCCAGTGAGAGGGAGCGCTGCTCCAAAGAG
GTGCAGGATAAAGACAAGCCCCTGAAGAAGCGAAAGCAAGACTCGTTTCCACTGGAGCCT
GGAGCAGGGGGCACCGCAGGCACCACCGGTGCGCCAGGCAGCGGAGGAGGGGGCAATGCA
GGCAAACTGATCCCCCAGGAGGCTACAGCGGCAGGAAACGGAGCTAGCAGACCAGCCCTC
ATGGTCAGCATCGACCTGCAACAGGCGGGCCGGGCCGACGGCCAGCTTGACCCTTGCATG
GCTGCGCCCATCCCGGCCCTGGAGGCACAACGCTGGCCCGAGGAGCCTGCCGAGGGCCCT
GCAGCCGAAGGATCCGACACGGCCGGGGTGCTCCGGCTCAAAGCCGACAATCGACCCGAG
GTCATCAAGAACAGCATGGACAAACACGATAACCACCGTGAGCCATCCAGGCACCGGCAT
GACGGAAAGCAAGACCGGCGCCCTGACACACCTAAGTCATCGAGCAGAGAGCACGGGCGG
GACAGAGACCGGGAGAGGCGGCACAGGAATGAAGACAGGCGCTCGCCAGAGGAGCGCTAC
CGGCCGGACAGCCCCAGGGTCAAACAGGAGGGCCGTGGAGGTGGCTTTGACCCCAGTGGG
CGGCCTCGCAGCGACAGACCCGGCTTCAGGTCCCCCAGCGGAGGAGAGGCGGCCAGAAAC
CGCCCAGATGGACTCAAACAACTACAGCCTGAGAGAAAGTCAGGAGAGTTCCCTGCTTAC
CTGCTGGGGGGGCAAGGGTCTGGGGGTCTGAAGAACTTTGTGATCCCCAAGATGAAGCGG
GACGGCGGAGCTGTGGACGTGGCAGAAGGCTGGGGCCAGCCCCGGGTCAAGCTGGAGCGG
CTGGGGGTTCGGGGGCTAGTGGACCACATAAGTAAGAGACCCAAGCCTGTCGTGGTGCTG
CAGAAGCTCTCTTTTGATGAGGTGCAGAGGATCATCAGGGTTAAGGACCGTCACGGCTCC
AAGTCTGGCAAGAACAGGTTCCTCTCAGGAAAGTCAGGCAAAGGTGGACTAGACCAGTCT
GTTCTGGAAGAGCTTCCTCCTGAACTGTTGGCGGAGATGGAGTCCACCATGCCGCTGTGC
GAGAGGGTGAAGATGAACAAGCGTAAGCGGAGTACGGTCAAAGAGAAGCCCAAGTACACA
GAGGTCGACTCAGACGACGATTCCAACGGGGAATCTGCCAGGAAGCGCCAGAGGAAGAAC
CGGGGGGACAAGGCCTGGGAGTATGAGCCGGAGCGGGAGAGGAGGGGCTCTGGAGACCAT
AGGCGGAGTAAGGGCTTCCAAGAGGGATGCAGAGGCTCAAACAGCTGCTACCGGGACTCT
TCTGATGAGGAGTCGCCCCCACCCAGCATGAGTGACATTGCCAGGCAGATGAAGAAAAAA
GAGAACCAGAAGAAGAGGAAAGCCTATGAGCCCAAGCTCACTCACCAGGAACTGATGGAC
TCGTCCACATTCAAAAGATTCTCCTCCAGCGTTGACAACATCCTAGAGAATCTGGAGGAT
GTGGACTTTACGCAGATGGACGACGATGAGATCCCACAGGAGCTGCTGCTGGGTAAACAG
CAGTTGAACGAGCTGGGCAGCGAGTCGGCCAAGATCAAGGCCATGGGCATCACCTGCAGG
ATACCGTCAGATAAGCTGGTGAAGGTACTGAATATCCTGGAGAAAAACATCCAGGATGGG
GCCAGGCTCTCGACACTCATGAGCCACGACAACGACGAAGATGAGGAGAAGCTGTGGCGA
GACCTCATTATGGAGCGCGTGACCAAGTCGGCCGACGCCTGTCTGACGGCCCTCAACATC
ATGACGTCCGCCACATGCCCAAGGCGGTATACATGGAGGACGTGA
>OmyDis_5327 is within 50000 bases of: GSONMT00046400001 assembled CDS
ATGGATTTGTTTGGGGTTCTGAATTTGGACGAAGTGTCCCATGGACTGGCTGGTCTGTCC
ATGTTTCCATACTTTGACACGGCGCATTACGTTGTCTCAGTGATGGCACTGCGAGAACAG
CCAGGAGCTCTGGAGGTGGCGCGGAGGAGCCCGTTTGCCTGCTGGTTCAGTTCCATGCTC
TACTGCTTCGGAGGGGGCATTCTCTCAGGTTTCATGATGGCTGAGGCCCCCATAGCCTTC
CTGTCCAACAGCACCAGCGTTCTCATGGCCTCTGTCATATGGTACCTGGTGTTCTACTGC
CCCCAGGACGTGGTGTACTCCTGTACCACCTTCTTCCCCCTGCGTCTGGTGCTGACGGGT
ATGAAGGAGGTGACCCGCACATGGAAGGTCCTGGGGGGTGTGGCTCAGGCACACAGCAAG
TACAAGGATGGACTGCTGGTGATGATCGCTATAGGATGGGCTAAAGGTGCTGGAGGGGGT
CTGATCAGTAACTTTGAGCAGCTGGTACGAGGAGTCTGGAAGCCAGAGACCAACGAGCTT
CTCAAGATGACCTACCCCACTAAGGTCACCTTGATAGGAGCGGTGCTGTTTGCCCTGCAG
CAGAACCAGTACCTCCCTGTCCAGAAACAGCACCTCATGCTGCTCTACACTGTCTTCACC
GTCGTCAACAAGACAAGGATGATGCTGACCGGCTCCTCTTCCTCACCCTTTGCTCCCATC
GAGTCTGTCGTATACAGCGCATTCTTCGCTGGTCCGTCACCATCCTCATATACCACCCTC
ACCACAGAGACCGAGACCCTTGTAGTGAAGAAGCCATCCACAGCCACTAAGAAGAGCATC
AAAGAGGCCTGTGAGAGCCTGAACGGAGCAGCCCCAGGCTCCCCGTCCACGACTGCTGCA
CACAAGAGGGGAAAGGGCTCCCCGAAGAAGGCCAAAGAGCAACCGGAAAGCACTGAAACA
GTGCGCAATAAGAAGAGTGACTAG
>OmyDis_5327 is within 50000 bases of: GSONMT00001609001 assembled CDS
ATGAGTCCAAATTGTGTTTCACTGTATTCCTTTGATGGTCTTTGGTTCGTAGATGCAGAC
TTCCTGTTATTGTCATTGGTCAGTTTGGCATCACTGACGTATTACTGTCTTTTCCTTCTT
TTTTTGCAGTTCGACAAATACGCTCCAAAACTGGACAGTCCATTCATTAGACATTCAAAT
TTCTTCCCCTCCTACCCCCCCACAATGCCAGGCATGCCCCCGCTGCTCCCCCACTCAGGA
CCCTTCAGCTCACTGCAAGGAGCCTTCCAGCCCAAGTCCTCCAACCCCATAGACGTAGCC
TCCCGCCCGGGGGCAGTACCTCACACACTCCTACAGAAGGACCCACGGGTATCAGATCCT
TTCAGGACATCAGTCAGAGTAAGAGATGGTTTCATTTTCCTTTCATGCACTGTCAAATCA
AGTACACAGATGCAGGTAGACCCTCACAAACTGGACATGAATGGAAAGCTGGACCTGTTC
AGCCGTCCCCCCGCCCCAGGGGTGTTTCCTGGGTTCCCCTACACCCACGACCTGGCACGA
CCCATGTTCTCCTCCACAGGTTCTGGCCATCCGGCCGCCTCCCCGTACGGCCCCTCCCCC
CACCACAGTGGCTTCCTGCCTCCCAGCCACTTGGCAGAGCAATTCGGGTTAATTGCCTTG
CTCAAGGGCACACTGACAGATTTTTCACCTAGTAAGTTCTGGGACTCGAACCAGCGACCT
TTCGGCTCCAACAGTATCTTTGGCCATAAAGAAGGCCCCGGGGGCCTGCCAGGCTTCGGC
AGCCCCCACCACGATACCTGGAACAGGCTCCACCGGACCCCACCCTCCTTCCCCACCCCG
CCGCAGTGGCCCAAGTCTGCAGACGCGGAGCGCAGCAACTCAAACGGGAGAGAGAACGGG
AGAAAAGGGATTCATCCATCAGCAAGGAGGAGAAGGATAAAGACAGGTGTAGATTCGATT
GACCGTAACCGTCACTCGAACCGTTCCTCCCCTGCGTCGGCCCAAACCAGCTACCAGATC
AGCAGCCTGATCCGCTCTAACAGCCAGAACTCCAGTGACTCTGGTCGCCACCACAGCGCC
AGTGTGGATCGGGTCCGGGAGGCCGAGAAGGAGCTCCTGGAGCGCCACCGAGAGGCAGCC
ATTCTGGGGGACGACCCCATCAAACCAGCCCACCGCACGCCCTCTCCCTACCCCAAGGCT
GTCCTATCTGAGACAGGAATGAAGATGGCTGGTGGTCCCCCACCCACTCTACTCAAGGAC
GGGGACAGGGACAGGAAGGAAGGTCCTCCGTCTTCTGGGGGGGACCTGCTGCTGCACAAG
GTGAAGAACGACATGAAGATCAAGGAGGAGCGCAAAGAGGACCAGGAGGTGATGGTGCGC
CATGCACCAGATGGGCAGTCTCAACGGAGGGACCGGATGCCCCACCAAGCCTTCCCTTGG
GACCCACTGAGGGAGGCCTACCGCAACCTGGACCTGCAGCGCAGGATGGACTTTCAGCTG
AGGGCTGAGCAGGCCCAGCGCTTCCCCAGCATGTACGAGCAGGAGCGGGCTTTCCGGGAG
AGAGAGGCCCACGACTACTCCCACCATGAGCACATGCTGGAGCTGCACCAGTCCCCCATG
GAGGGACACCTGCCACACATGCCCCCCTTCATGCCCCACCTGGGCGGCATGCCCTACCCC
AGACTCAGCCCCTCCACCGGACACAACGGCCTGCTAAACCGGACGCCCCCCACTGCTGCC
CTTAGCGCTCCCCCCCCCCTAGTGCCTGCAGGCAGCACCAGAGCAGCCTCCCCCAGAAGG
ACTACCCCCCACAACACCCAGGACCCCCGAGATTACTCCCCCTCCCGCAACCCCAAAGAA
GTGGAGGCACGGTAG
