# Supplementary material for: Association Mapping of Disease Resistance Traits in Rainbow Trout Using Restriction Site Associated DNA Sequencing
Source: G3 (Bethesda). 2014 Oct 28;4(12):2473–81. doi: 10.1534/g3.114.014621 (PMC4267942; doi:10.1534/g3.114.014621)
Supplement: Supporting Information [file supp_g3.114.014621_FileS4.xlsx]

## Sheet: Sheet1
OmyDis_4809	chr_6	2026998
OmyDis_1782	chrUn_10	25150968
OmyDis_4120	chrUn_13	3217575
OmyDis_0231	chrUn_16	15768630	64634
OmyDis_1058	chrUn_16	15833264
OmyDis_1375	chrUn_29	14681909
OmyDis_1795	chrUn_4	10323756
OmyDis_1483	chrUn_5	36537141
OmyDis_0867	chrUn_6	2209035	65110
OmyDis_0116	chrUn_6	2274145	4870521
OmyDis_4287	chrUn_6	7144666	3565802
OmyDis_5327	chrUn_6	10710468	15544425
OmyDis_5288	chrUn_6	26254893	4048835
OmyDis_3396	chrUn_6	30303728	767060
OmyDis_2690	chrUn_6	31070788	162177
OmyDis_3126	chrUn_6	31232965	1095737
OmyDis_5180	chrUn_8	30137228
OmyDis_3801	chrUn_9	331821
OmyDis_3713	chrUn_unk	131015465
OmyDis_0356	chrUn_unk	183695864
OmyDis_1689	chrUn_unk	199904973
OmyDis_3156	chrUn_unk	424478409
OmyDis_0815	chrUn_unk	503883643
OmyDis_3309	chrUn_unk	513526946
OmyDis_1163	chrUn_unk	636243991
OmyDis_3639	chrUn_unk	932985247
OmyDis_2732	chrUn_unk	964704555
OmyDis_3059	chrUn_unk	973992262
OmyDis_2073	chrUn_unk	988218525
OmyDis_3094	chrUn_unk	1078163612

## Sheet: Sheet2
Locus	Nearby CDS(s)	blast-x homology
OmyDis_1058/R45138	GSONMT00075353001	PREDICTED: diacylglycerol kinase gamma isoform X4 [Cynoglossus semilaevis]
	GSONMT00066042001	Formin-like protein 1 [Dicentrarchus labrax]
	GSONMT00066043001	PREDICTED: formin-like protein 1 [Stegastes partitus]
	GSONMT00066044001	PREDICTED: SRC kinase signaling inhibitor 1-like [Xiphophorus maculatus]
OmyDis_0231/R46743	GSONMT00066036001	glucose-6-phosphatase [Oncorhynchus mykiss]
	GSONMT00066039001	Alanyl-tRNA synthetase domain-containing protein 1 [Salmo salar]
	GSONMT00066040001	Prostaglandin E synthase 3 [Salmo salar]
	GSONMT00066042001	Formin-like protein 1 [Dicentrarchus labrax]
	GSONMT00066044001	p130Cas-associated protein [Dicentrarchus labrax]
	GSONMT00066044001-2	PREDICTED: SRC kinase signaling inhibitor 1-like [Xiphophorus maculatus]
	GSONMT00077251001	PREDICTED: PDZ domain-containing RING finger protein 4-like isoform X1 [Oreochromis niloticus]
OmyDis_3059/R26956	GSONMT00034049001	PREDICTED: xylosyltransferase 2-like [Astyanax mexicanus]
	GSONMT00032016001	PREDICTED: inositol-tetrakisphosphate 1-kinase-like [Stegastes partitus]
	GSONMT00007387001	CD200 [Oncorhynchus mykiss]
OmyDis_5180/R46637	GSONMT00031485001	PREDICTED: lysosomal-trafficking regulator [Danio rerio]
	GSONMT00014608001	PREDICTED: bromodomain-containing protein 8-like [Astyanax mexicanus]
	GSONMT00014609001	PREDICTED: bromodomain-containing protein 8 isoform X14 [Monodelphis domestica]
	GSONMT00014610001	DnaJ homolog subfamily C member 18 [Salmo salar]
	GSONMT00066756001	PREDICTED: solute carrier family 35 member D3-like [Danio rerio]
	GSONMT00066757001	IL-20 receptor-1-b precursor [Oncorhynchus mykiss]
OmyDis_1375/R08795	GSONMT00022812001	PREDICTED: S phase cyclin A-associated protein in the endoplasmic reticulum isoform X4 [Astyanax mexicanus]
	GSONMT00022813001	PREDICTED: S phase cyclin A-associated protein in the endoplasmic reticulum isoform X4 [Astyanax mexicanus]
	GSONMT00000945001	Cathepsin H precursor [Salmo salar]
	GSONMT00000947001	PREDICTED: ras-specific guanine nucleotide-releasing factor 1 [Astyanax mexicanus]
	GSONMT00001510001	PREDICTED: mitogen-activated protein kinase kinase kinase 2-like [Oreochromis niloticus]
	GSONMT00001511001	small ubiquitin-related modifier 1 [Oncorhynchus mykiss]
	GSONMT00001512001	Frizzled homolog 7a [Danio rerio]
	GSONMT00001513001	cyclin-dependent kinase 15 [Danio rerio]
	GSONMT00044780001	PREDICTED: solute carrier organic anion transporter family member 1C1-like [Oreochromis niloticus]
	GSONMT00043068001	No Significant Homology to known protein
	GSONMT00043069001	PREDICTED: ribonuclease ZC3H12A [Stegastes partitus]
	GSONMT00074327001	PREDICTED: protein FAM179B [Stegastes partitus]
	GSONMT00074328001	PREDICTED: kelch-like protein 28 [Stegastes partitus]
	GSONMT00074330001	PREDICTED: uncharacterized protein C14orf28 homolog [Oreochromis niloticus]
	GSONMT00074331001	PREDICTED: C-1-tetrahydrofolate synthase, cytoplasmic [Stegastes partitus]
	GSONMT00074332001	No Significant Homology to known protein
	GSONMT00074334001	No Significant Homology to known protein
OmyDis_2732/R13883	GSONMT00028841001	stress-induced-phosphoprotein 1 (Hsp70/Hsp90-organizing) [Salmo salar]
	GSONMT00028842001	PREDICTED: leucine-rich repeat transmembrane protein FLRT1 isoform X1 [Astyanax mexicanus]
OmyDis_3713/R49259	No CDS found within 50K bases
OmyDis_5288/R34531	GSONMT00047847001	PREDICTED: talin-2 [Stegastes partitus]
	GSONMT00026885001	PREDICTED: fibrinogen C domain-containing protein 1-like [Astyanax mexicanus]
	GSONMT00012407001	kinetochore protein NDC80 homolog [Salmo salar]
	GSONMT00012408001	PREDICTED: nipped-B-like protein A isoform X4 [Stegastes partitus]
	GSONMT00012409001	PREDICTED: nipped-B-like protein B-like isoform X1 [Astyanax mexicanus]
	GSONMT00012410001	No Significant Homology to known protein
	GSONMT00012411001	PREDICTED: nipped-B-like protein A isoform X2 [Stegastes partitus]
OmyDis_3309/R40622	GSONMT00033029001	PREDICTED: myosin-binding protein C, slow-type-like, partial [Xiphophorus maculatus]
	GSONMT00053638001	No Significant Homology to known protein
OmyDis_3156/R46597	GSONMT00050600001	PREDICTED: girdin-like isoform X1 [Oreochromis niloticus]
	GSONMT00050601001	PREDICTED: girdin-like isoform X9 [Haplochromis burtoni]
	GSONMT00050602001	PREDICTED: girdin-like [Stegastes partitus]
	GSONMT00050603001	PREDICTED: inactive phospholipase D5-like [Stegastes partitus]
OmyDis_1795/R20199	GSONMT00005203001	tyrosine phosphatase type IVA 2 [Salmo salar]
	GSONMT00033346001	actin related protein 2/3 complex subunit 2 [Salmo salar]
	GSONMT00079410001	14-3-3C1 protein [Oncorhynchus mykiss]
	GSONMT00079411001	PREDICTED: TATA box-binding protein-associated factor RNA polymerase I subunit B-like [Pundamilia nyererei]
	GSONMT00079412001	PREDICTED: grainyhead-like protein 1 homolog [Lepisosteus oculatus]
OmyDis_3801/R53165	GSONMT00045706001	PREDICTED: inactive ubiquitin carboxyl-terminal hydrolase 54-like [Astyanax mexicanus]
	GSONMT00000033001	PREDICTED: dmX-like protein 2 isoform X4 [Stegastes partitus]
	GSONMT00012586001	PREDICTED: pleckstrin homology domain-containing family G member 5 isoform X1 [Oreochromis niloticus]
	GSONMT00012587001	PREDICTED: polynucleotide 5'-hydroxyl-kinase NOL9 [Cynoglossus semilaevis]
	GSONMT00012588001	PREDICTED: polynucleotide 5'-hydroxyl-kinase NOL9 isoform X5 [Astyanax mexicanus]
	GSONMT00012590001	PREDICTED: zinc finger and BTB domain-containing protein 48 [Danio rerio]
	GSONMT00012592001	PREDICTED: kelch-like protein 21 [Stegastes partitus]
OmyDis_3396/R21407	GSONMT00067815001	PREDICTED: putative phospholipase B-like 2-like isoform 1 [Oryzias latipes]
	GSONMT00067816001	PREDICTED: putative phospholipase B-like 2-like [Takifugu rubripes]
	GSONMT00067817001	GatC-like protein [Salmo salar]
	GSONMT00067818001	PREDICTED: serine/arginine-rich splicing factor 9-like [Lepisosteus oculatus]
	GSONMT00067819001	ubiquitin-like protein [Oncorhynchus mykiss]
	GSONMT00067822001	PREDICTED: synaptic vesicle 2-related protein isoform X1 [Danio rerio]
	GSONMT00067823001	PREDICTED: synaptic vesicle 2-related protein isoform X1 [Danio rerio]
	GSONMT00067824001	PREDICTED: protein phosphatase Slingshot homolog 1-like isoform X2 [Pundamilia nyererei]
OmyDis_0116/R14353	GSONMT00024183001	PREDICTED: uncharacterized protein LOC102293867 [Haplochromis burtoni]
	GSONMT00028054001	PREDICTED: CD209 antigen-like [Oreochromis niloticus]
	GSONMT00025179001	PREDICTED: probable E3 ubiquitin-protein ligase HERC1-like [Danio rerio]
	GSONMT00071627001	PREDICTED: RING finger and CHY zinc finger domain-containing protein 1 [Stegastes partitus]
	GSONMT00071628001	PREDICTED: low-density lipoprotein receptor-related protein 4-like [Oreochromis niloticus]
	GSONMT00071629001	PREDICTED: low-density lipoprotein receptor-related protein 2 isoform 5 [Danio rerio]
	GSONMT00071630001	PREDICTED: very low-density lipoprotein receptor-like [Stegastes partitus]
	GSONMT00071631001	Smad2b [Oncorhynchus mykiss]
	GSONMT00071632001	Mothers against decapentaplegic-like 2, partial [Ophiophagus hannah]
	GSONMT00071634001	YEE9 protein precursor [Oncorhynchus mykiss]
	GSONMT00071635001	PREDICTED: uncharacterized protein LOC103469780 isoform X1 [Poecilia reticulata]
	GSONMT00071637001	PREDICTED: sushi domain-containing protein 1-like isoform X2 [Neolamprologus brichardi]
OmyDis_5327/R24813	GSONMT00046400001	PREDICTED: trimeric intracellular cation channel type B [Stegastes partitus]
	GSONMT00001609001	PREDICTED: autism susceptibility gene 2 protein-like [Takifugu rubripes]
OmyDis_3639/R53135	No CDS found within 50K bases
OmyDis_4287/R03138	GSONMT00024254001	No Significant Homology to known protein
	GSONMT00020602001	PREDICTED: solute carrier family 43 member 3-like [Oryzias latipes]
	GSONMT00064991001	PREDICTED: carnitine O-acetyltransferase-like [Stegastes partitus]
	GSONMT00064992001	Immediate early response gene 5 protein [Salmo salar]
	GSONMT00064994001	PREDICTED: ankyrin repeat and SOCS box protein 6-like [Maylandia zebra]
	GSONMT00064995001	PREDICTED: sphingomyelin phosphodiesterase 4 isoform X3 [Stegastes partitus]
	GSONMT00064996001	Smpd4 protein [Danio rerio]
OmyDis_3094/R39227	GSONMT00048119001	PREDICTED: progesterone-induced-blocking factor 1 isoform X2 [Danio rerio]
	GSONMT00027799001	PREDICTED: glycerophosphodiester phosphodiesterase domain-containing protein 5-like isoform X1 [Neolamprologus brichardi]
OmyDis_4809/R53350	GSONMT00067691001	PREDICTED: B-cell linker protein-like [Stegastes partitus]
	GSONMT00067692001	PREDICTED: clathrin heavy chain 1-like isoform X3 [Stegastes partitus]
	GSONMT00067693001	PREDICTED: tricarboxylate transport protein, mitochondrial-like [Neolamprologus brichardi]
OmyDis_0356/R52586	GSONMT00060349001	myelin expression factor 2 [Salmo salar]
	GSONMT00037484001	No Significant Homology to known protein
OmyDis_0815/R46528	GSONMT00020040001	trypsin [Oncorhynchus masou]
	GSONMT00020042001	trypsin [Oncorhynchus masou]
OmyDis_2073/R48860	GSONMT00040277001	No Significant Homology to known protein
	GSONMT00057707001	PREDICTED: calpain-11 [Poecilia reticulata]
	GSONMT00025716001	No Significant Homology to known protein
OmyDis_2690/R33079	GSONMT00067854001	No Significant Homology to known protein
	GSONMT00067855001	PREDICTED: GAS2-like protein 1 [Stegastes partitus]
	GSONMT00067856001	PREDICTED: GAS2-like protein 1 [Stegastes partitus]
	GSONMT00067858001	PREDICTED: AP-1 complex subunit beta-1-like isoform 1 [Takifugu rubripes]
OmyDis_0867/R52674	GSONMT00024183001	No Significant Homology to known protein
	GSONMT00028054001	No Significant Homology to known protein
	GSONMT00025179001	PREDICTED: probable E3 ubiquitin-protein ligase HERC1-like [Danio rerio]
	GSONMT00055886001	transposase [Salmo salar]
	GSONMT00071625001	cAMP-specific 3,5-cyclic phosphodiesterase 4D [Salmo salar]
OmyDis_1163/R19689	No CDS found within 50K bases
OmyDis_1483/R04597	GSONMT00036050001	PREDICTED: BMP/retinoic acid-inducible neural-specific protein 1 isoform X2 [Poecilia formosa]
	GSONMT00036050001	PREDICTED: deleted in bladder cancer protein 1 homolog [Xiphophorus maculatus]
	GSONMT00002628001	PREDICTED: dynein heavy chain 9, axonemal-like [Takifugu rubripes]
	GSONMT00002631001	PREDICTED: BRCA1-A complex subunit BRE [Cynoglossus semilaevis]
	GSONMT00002632001	PREDICTED: ribokinase [Stegastes partitus]
	GSONMT00033389001	PREDICTED: tetratricopeptide repeat protein 39A-like [Neolamprologus brichardi]
	GSONMT00033390001	PREDICTED: tetratricopeptide repeat protein 39A-like [Maylandia zebra]
OmyDis_3126/R14927	GSONMT00022381001	PREDICTED: intraflagellar transport protein 172 homolog [Lepisosteus oculatus]
	GSONMT00022383001	PREDICTED: intraflagellar transport protein 172 homolog [Lepisosteus oculatus]
	GSONMT00022384001	No Significant Homology to known protein
	GSONMT00022389001	PREDICTED: epidermal retinol dehydrogenase 2-like [Astyanax mexicanus]
	GSONMT00022390001	PREDICTED: CAD protein [Stegastes partitus]
	GSONMT00067860001	PREDICTED: oxysterol-binding protein 2-like isoform X1 [Stegastes partitus]
	GSONMT00067861001	PREDICTED: trichohyalin-like [Cynoglossus semilaevis]
	GSONMT00067863001	PREDICTED: coiled-coil domain-containing protein 117 isoform X1 [Stegastes partitus]
	GSONMT00067864001	Transcobalamin-2 precursor [Salmo salar]
OmyDis_1689/R18850	GSONMT00046706001	PREDICTED: sodium-dependent neutral amino acid transporter B(0)AT1-like [Cynoglossus semilaevis]
	GSONMT00033656001	Elongation factor 1-delta [Salmo salar]
OmyDis_4120/R45284	GSONMT00048807001	SET domian bifurcated 1 b [Danio rerio]
	GSONMT00045205001	PREDICTED: S phase cyclin A-associated protein in the endoplasmic reticulum-like, partial [Tursiops truncatus]
	GSONMT00025789001	PREDICTED: XK-related protein 8-like isoform X1 [Pundamilia nyererei]
	GSONMT00025791001	PREDICTED: XK-related protein 8-like [Cynoglossus semilaevis]
	GSONMT00082025001	Microtubule-associated proteins 1A/1B light chain 3C [Salmo salar]
	GSONMT00082026001	PREDICTED: striatin-like isoform X2 [Pundamilia nyererei]
	GSONMT00082027001	PREDICTED: striatin-like [Stegastes partitus]
	GSONMT00081301001	PREDICTED: CREB-regulated transcription coactivator 1 isoform X2 [Stegastes partitus]
	GSONMT00081303001	PREDICTED: CREB-regulated transcription coactivator 1-like, partial [Xiphophorus maculatus]
	GSONMT00081304001	PREDICTED: CREB-regulated transcription coactivator 1 isoform X2 [Stegastes partitus]
	GSONMT00081306001	PREDICTED: cartilage oligomeric matrix protein [Stegastes partitus]
	GSONMT00081307001	transmembrane protein 38A-1 [Salmo salar]
	GSONMT00081308001	PREDICTED: small integral membrane protein 7 [Stegastes partitus]
	GSONMT00081310001	PREDICTED: mediator of RNA polymerase II transcription subunit 26-like [Lepisosteus oculatus]
	GSONMT00081313001	PREDICTED: solute carrier family 35 member E1 isoform X2 [Stegastes partitus]
OmyDis_1782/R05136	GSONMT00001469001	PREDICTED: E3 ubiquitin-protein ligase parkin isoform X1 [Astyanax mexicanus]
	GSONMT00001470001	PREDICTED: E3 ubiquitin-protein ligase parkin isoform X2 [Astyanax mexicanus]
	GSONMT00008613001	PREDICTED: microtubule-actin cross-linking factor 1-like isoform X3 [Haplochromis burtoni]
	GSONMT00008615001	PREDICTED: microtubule-actin cross-linking factor 1, isoforms 1/2/3/5 isoform X19 [Astyanax mexicanus]
	GSONMT00077556001	No Significant Homology to known protein
	GSONMT00077557001	lens membrane protein mp19-1 [Danio rerio]
	GSONMT00077558001	brain-specific homeobox protein homolog [Danio rerio]
	GSONMT00077560001	No Significant Homology to known protein
OmyDis_1648/R52799	Not Identified within Bertelot et al. genome
